# Supplementary material for: Designing the Composition of Cement-Stabilized Rammed Earth with the Association Analysis Application
Source: Materials (Basel). 2021 Mar 12;14(6):1390. doi: 10.3390/ma14061390 (PMC7999036; doi:10.3390/ma14061390)
Supplement: Supplementary file 1 [file materials-14-01390-s001.xlsx]

## Sheet: CRSE Designing
	Designing the Composition of Cement Stabilized Rammed Earth with the Association Analysis Application
	Input						Results for 5 MPa
	Soil granulation analysis						Table A			Table C			Table W			Table D
							Soil granulation			Soil granulation & Cement content			Soil granulation & Cement content & Water content			Soil granulation & Cement content & Water content & Density
		min	max	Avaliable range
	Clay	0.05	0.15	4.2%−16.0%			sup	0.0773196		sup	0.0137457		sup	0.0137457		sup	0.00859107
	Silt	0.2	0.25	14.8%−25.3%			conf	0.608108		conf	0.444444		conf	0.8		conf	1
	Sand	0.4	0.6	31.0%−75.0%			lift	0.964357		lift	32.3333		lift	58.2		lift	116.4
	Gravel	0.2	0.35	0.0%−38.0%			n	45		n	8		n	8		n	5
							n - number of samples meeting the rule
	Compressive strength in MPa			Avaliable range
	Compressive strength	5		1.45−15.30 MPa
	Cement content in %			Avaliable range
	Cement content	0.06		3.0%−10.0%
	Water content in %			Avaliable range
	Water content	0.11		6.0%−14.0%
	Density in kg/m3			Avaliable range
	Density (± 50 kg/m3)	2100		1810−2210 kg/m3
													Authors:	Msc. Eng. Wojciech Rogala. wrogala@il.pw.edu.pl
														PhD. Eng. Piotr Narloch. p.narloch@il.pw.edu.pl
														PhD. Eng. Hubert Anysz. h.anysz@il.pw.edu.pl
														Warsaw University of Technology
							Total	582		Total	582		Total	582		Total	582
							Soil_granulation	74		Soil_granulation	18		Soil_granulation	10		Soil_granulation	5
							Mpa	367		cement	195		Humidity	80		DENsity	276
							soil. Mpa	45		soil. mpa. cem	8		soil.mpa. cem. hum	8		soil.mpa. cem. hum. DEN	5
								kruszywo
								cement
								wilgotność
								gęstość

## Sheet: Pomocnicze
	cement		humidity		density		Mpa	conf > 0.5	conf < 0.5	Lack of samples	Confidence	All		Without density		Without density & humidity		Without density & humidity & Cement
	-		-		-		1	1	#N/A	#N/A	1	5	5	10	10	18	18	74	74		5	5
	0		0.06		1810		1.1	1	#N/A	#N/A	1	5	5	10	10	18	18	74	74		5	5
	0.03		0.07		1820		1.2	1	#N/A	#N/A	1	5	5	10	10	18	18	74	74		5	5
	0.06		0.08		1830		1.3	1	#N/A	#N/A	1	5	5	10	10	18	18	74	74		5	5
	0.09		0.09		1840		1.4	1	#N/A	#N/A	1	5	5	10	10	18	18	74	74		5	5
	0.1		0.1		1850		1.5	1	#N/A	#N/A	1	5	5	10	10	18	18	74	74		5	5
			0.11		1860		1.6	1	#N/A	#N/A	1	5	5	10	10	18	18	74	74		5	5
			0.12		1870		1.7	1	#N/A	#N/A	1	5	5	10	10	18	18	74	74		5	5
			0.13		1880		1.8	1	#N/A	#N/A	1	5	5	10	10	18	18	74	74		5	5
			0.14		1890		1.9	1	#N/A	#N/A	1	5	5	10	10	18	18	74	74		5	5
					1900		2	1	#N/A	#N/A	1	5	5	10	10	18	18	74	74		5	5
					1910		2.1	1	#N/A	#N/A	1	5	5	10	10	18	18	74	74		5	5
					1920		2.2	1	#N/A	#N/A	1	5	5	10	10	18	18	74	74		5	5
					1930		2.3	1	#N/A	#N/A	1	5	5	10	10	18	18	74	74		5	5
					1940		2.4	1	#N/A	#N/A	1	5	5	10	10	18	18	74	74		5	5
					1950		2.5	1	#N/A	#N/A	1	5	5	10	10	18	18	72	74		5	5
					1960		2.6	1	#N/A	#N/A	1	5	5	10	10	18	18	70	74		5	5
					1970		2.7	1	#N/A	#N/A	1	5	5	10	10	18	18	69	74		5	5
					1980		2.8	1	#N/A	#N/A	1	5	5	10	10	18	18	66	74		5	5
					1990		2.9	1	#N/A	#N/A	1	5	5	10	10	18	18	64	74		5	5
					2000		3	1	#N/A	#N/A	1	5	5	10	10	18	18	64	74		5	5
					2010		3.1	1	#N/A	#N/A	1	5	5	10	10	18	18	64	74		5	5
					2020		3.2	1	#N/A	#N/A	1	5	5	10	10	18	18	64	74		5	5
					2030		3.3	1	#N/A	#N/A	1	5	5	10	10	17	18	63	74		5	5
					2040		3.4	1	#N/A	#N/A	1	5	5	10	10	17	18	63	74		5	5
					2050		3.5	1	#N/A	#N/A	1	5	5	10	10	16	18	62	74		5	5
					2060		3.6	1	#N/A	#N/A	1	5	5	10	10	15	18	61	74		5	5
					2070		3.7	1	#N/A	#N/A	1	5	5	10	10	15	18	61	74		5	5
					2080		3.8	1	#N/A	#N/A	1	5	5	10	10	15	18	61	74		5	5
					2090		3.9	1	#N/A	#N/A	1	5	5	10	10	13	18	59	74		5	5
					2100		4	1	#N/A	#N/A	1	5	5	10	10	13	18	59	74		5	5
					2110		4.1	1	#N/A	#N/A	1	5	5	10	10	12	18	57	74		5	5
					2120		4.2	1	#N/A	#N/A	1	5	5	10	10	11	18	54	74		5	5
					2130		4.3	1	#N/A	#N/A	1	5	5	10	10	10	18	53	74		5	5
					2140		4.4	1	#N/A	#N/A	1	5	5	10	10	10	18	51	74		5	5
					2150		4.5	1	#N/A	#N/A	1	5	5	9	10	9	18	50	74		5	5
					2160		4.6	1	#N/A	#N/A	1	5	5	8	10	8	18	47	74		5	5
					2170		4.7	1	#N/A	#N/A	1	5	5	8	10	8	18	47	74		5	5
					2180		4.8	1	#N/A	#N/A	1	5	5	8	10	8	18	47	74		5	5
					2190		4.9	1	#N/A	#N/A	1	5	5	8	10	8	18	46	74		5	5
					2200		5	1	#N/A	#N/A	1	5	5	8	10	8	18	45	74		5	5
					2210		5.1	1	#N/A	#N/A	1	5	5	8	10	8	18	44	74		5	5
							5.2	1	#N/A	#N/A	1	5	5	7	10	7	18	39	74		5	5
							5.3	0.8	#N/A	#N/A	0.8	4	5	5	10	5	18	35	74		4	5
							5.4	0.8	#N/A	#N/A	0.8	4	5	5	10	5	18	32	74		4	5
							5.5	0.8	#N/A	#N/A	0.8	4	5	5	10	5	18	32	74		4	5
							5.6	0.8	#N/A	#N/A	0.8	4	5	5	10	5	18	32	74		4	5
							5.7	0.8	#N/A	#N/A	0.8	4	5	5	10	5	18	32	74		4	5
							5.8	0.8	#N/A	#N/A	0.8	4	5	5	10	5	18	31	74		4	5
							5.9	0.8	#N/A	#N/A	0.8	4	5	5	10	5	18	31	74		4	5
							6	0.8	#N/A	#N/A	0.8	4	5	5	10	5	18	29	74		4	5
							6.1	0.8	#N/A	#N/A	0.8	4	5	5	10	5	18	29	74		4	5
						nie	6.2	0.6	#N/A	#N/A	0.6	3	5	4	10	4	18	28	74		3	5
							6.3	0.6	#N/A	#N/A	0.6	3	5	4	10	4	18	28	74		3	5
							6.4	0.6	#N/A	#N/A	0.6	3	5	4	10	4	18	24	74		3	5
							6.5	0.6	#N/A	#N/A	0.6	3	5	4	10	4	18	23	74		3	5
							6.6	0.6	#N/A	#N/A	0.6	3	5	4	10	4	18	23	74		3	5
							6.7	0.5	0.5	#N/A	0.4	2	5	3	10	3	18	22	74		2	5
						0.1	6.8	#N/A	0.4	#N/A	0.4	2	5	2	10	2	18	19	74		2	5
						#N/A	6.9	#N/A	0	0	0	0	5	0	10	0	18	17	74		0	5
						FALSE	7	#N/A	#N/A	0	0	0	5	0	10	0	18	17	74		0	5
							7.1	#N/A	#N/A	0	0	0	5	0	10	0	18	15	74		0	5
							7.2	#N/A	#N/A	0	0	0	5	0	10	0	18	13	74		0	5
							7.3	#N/A	#N/A	0	0	0	5	0	10	0	18	13	74		0	5
							7.4	#N/A	#N/A	0	0	0	5	0	10	0	18	11	74		0	5
							7.5	#N/A	#N/A	0	0	0	5	0	10	0	18	11	74		0	5
							7.6	#N/A	#N/A	0	0	0	5	0	10	0	18	11	74		0	5
							7.7	#N/A	#N/A	0	0	0	5	0	10	0	18	7	74		0	5
							7.8	#N/A	#N/A	0	0	0	5	0	10	0	18	7	74		0	5
							7.9	#N/A	#N/A	0	0	0	5	0	10	0	18	6	74		0	5
						0.6	8	#N/A	#N/A	0	0	0	5	0	10	0	18	6	74		0	5
							8.1	#N/A	#N/A	0	0	0	5	0	10	0	18	6	74		0	5
							8.2	#N/A	#N/A	0	0	0	5	0	10	0	18	5	74		0	5
							8.3	#N/A	#N/A	0	0	0	5	0	10	0	18	5	74		0	5
							8.4	#N/A	#N/A	0	0	0	5	0	10	0	18	4	74		0	5
							8.5	#N/A	#N/A	0	0	0	5	0	10	0	18	4	74		0	5
							8.6	#N/A	#N/A	0	0	0	5	0	10	0	18	4	74		0	5
							8.7	#N/A	#N/A	0	0	0	5	0	10	0	18	4	74		0	5
							8.8	#N/A	#N/A	0	0	0	5	0	10	0	18	4	74		0	5
							8.9	#N/A	#N/A	0	0	0	5	0	10	0	18	3	74		0	5
							9	#N/A	#N/A	0	0	0	5	0	10	0	18	3	74		0	5
							9.1	#N/A	#N/A	0	0	0	5	0	10	0	18	3	74		0	5
							9.2	#N/A	#N/A	0	0	0	5	0	10	0	18	3	74		0	5
							9.3	#N/A	#N/A	0	0	0	5	0	10	0	18	2	74		0	5
							9.4	#N/A	#N/A	0	0	0	5	0	10	0	18	2	74		0	5
							9.5	#N/A	#N/A	0	0	0	5	0	10	0	18	2	74		0	5
							9.6	#N/A	#N/A	0	0	0	5	0	10	0	18	2	74		0	5
							9.7	#N/A	#N/A	0	0	0	5	0	10	0	18	2	74		0	5
							9.8	#N/A	#N/A	0	0	0	5	0	10	0	18	2	74		0	5
							9.9	#N/A	#N/A	0	0	0	5	0	10	0	18	1	74		0	5
							10	#N/A	#N/A	0	0	0	5	0	10	0	18	1	74		0	5
							10.1	#N/A	#N/A	0	0	0	5	0	10	0	18	0	74		0	5
							10.2	#N/A	#N/A	0	0	0	5	0	10	0	18	0	74		0	5
							10.3	#N/A	#N/A	0	0	0	5	0	10	0	18	0	74		0	5
							10.4	#N/A	#N/A	0	0	0	5	0	10	0	18	0	74		0	5
							10.5	#N/A	#N/A	0	0	0	5	0	10	0	18	0	74		0	5
							10.6	#N/A	#N/A	0	0	0	5	0	10	0	18	0	74		0	5
							10.7	#N/A	#N/A	0	0	0	5	0	10	0	18	0	74		0	5
							10.8	#N/A	#N/A	0	0	0	5	0	10	0	18	0	74		0	5
							10.9	#N/A	#N/A	0	0	0	5	0	10	0	18	0	74		0	5
							11	#N/A	#N/A	0	0	0	5	0	10	0	18	0	74		0	5
							11.1	#N/A	#N/A	0	0	0	5	0	10	0	18	0	74		0	5
							11.2	#N/A	#N/A	0	0	0	5	0	10	0	18	0	74		0	5
							11.3	#N/A	#N/A	0	0	0	5	0	10	0	18	0	74		0	5
							11.4	#N/A	#N/A	0	0	0	5	0	10	0	18	0	74		0	5
							11.5	#N/A	#N/A	0	0	0	5	0	10	0	18	0	74		0	5
							11.6	#N/A	#N/A	0	0	0	5	0	10	0	18	0	74		0	5
							11.7	#N/A	#N/A	0	0	0	5	0	10	0	18	0	74		0	5
							11.8	#N/A	#N/A	0	0	0	5	0	10	0	18	0	74		0	5
							11.9	#N/A	#N/A	0	0	0	5	0	10	0	18	0	74		0	5
							12	#N/A	#N/A	0	0	0	5	0	10	0	18	0	74		0	5
							12.1	#N/A	#N/A	0	0	0	5	0	10	0	18	0	74		0	5
							12.2	#N/A	#N/A	0	0	0	5	0	10	0	18	0	74		0	5
							12.3	#N/A	#N/A	0	0	0	5	0	10	0	18	0	74		0	5
							12.4	#N/A	#N/A	0	0	0	5	0	10	0	18	0	74		0	5
							12.5	#N/A	#N/A	0	0	0	5	0	10	0	18	0	74		0	5
							12.6	#N/A	#N/A	0	0	0	5	0	10	0	18	0	74		0	5
							12.7	#N/A	#N/A	0	0	0	5	0	10	0	18	0	74		0	5
							12.8	#N/A	#N/A	0	0	0	5	0	10	0	18	0	74		0	5
							12.9	#N/A	#N/A	0	0	0	5	0	10	0	18	0	74		0	5
							13	#N/A	#N/A	0	0	0	5	0	10	0	18	0	74		0	5
							13.1	#N/A	#N/A	0	0	0	5	0	10	0	18	0	74		0	5
							13.2	#N/A	#N/A	0	0	0	5	0	10	0	18	0	74		0	5
							13.3	#N/A	#N/A	0	0	0	5	0	10	0	18	0	74		0	5
							13.4	#N/A	#N/A	0	0	0	5	0	10	0	18	0	74		0	5
							13.5	#N/A	#N/A	0	0	0	5	0	10	0	18	0	74		0	5
							13.6	#N/A	#N/A	0	0	0	5	0	10	0	18	0	74		0	5
							13.7	#N/A	#N/A	0	0	0	5	0	10	0	18	0	74		0	5
							13.8	#N/A	#N/A	0	0	0	5	0	10	0	18	0	74		0	5
							13.9	#N/A	#N/A	0	0	0	5	0	10	0	18	0	74		0	5
							14	#N/A	#N/A	0	0	0	5	0	10	0	18	0	74		0	5
							14.1	#N/A	#N/A	0	0	0	5	0	10	0	18	0	74		0	5
							14.2	#N/A	#N/A	0	0	0	5	0	10	0	18	0	74		0	5
							14.3	#N/A	#N/A	0	0	0	5	0	10	0	18	0	74		0	5
							14.4	#N/A	#N/A	0	0	0	5	0	10	0	18	0	74		0	5
							14.5	#N/A	#N/A	0	0	0	5	0	10	0	18	0	74		0	5
							14.6	#N/A	#N/A	0	0	0	5	0	10	0	18	0	74		0	5
							14.7	#N/A	#N/A	0	0	0	5	0	10	0	18	0	74		0	5
							14.8	#N/A	#N/A	0	0	0	5	0	10	0	18	0	74		0	5
							14.9	#N/A	#N/A	0	0	0	5	0	10	0	18	0	74		0	5
							15	#N/A	#N/A	0	0	0	5	0	10	0	18	0	74		0	5

## Sheet: Data
No	Clay(%)	Silit(%)	Sand(%)	Gravel(%)	Montmorylonit	beidelit	kaolinit	illit	goethyt	syderyt	węglany	kwarc i inne	Cement(%)	Water(%)	Density(%)	Okres dojrzewania (dni)	Compressive_strength(Mpa)
1	0.159	0.1488	0.3101	0.3821	0	0.0663518	0.0186519	0	0.00917307	0	0.131481	0.774343	0.06	0.08	2062.04	28	6.65
2	0.159	0.1488	0.3101	0.3821	0	0.0663518	0.0186519	0	0.00917307	0	0.131481	0.774343	0.06	0.08	2058.33	28	6.69
3	0.159	0.1488	0.3101	0.3821	0	0.0663518	0.0186519	0	0.00917307	0	0.131481	0.774343	0.06	0.08	2070.37	28	6.85333
4	0.159	0.1488	0.3101	0.3821	0	0.0663518	0.0186519	0	0.00917307	0	0.131481	0.774343	0.06	0.08	2063.58	28	6.86889
5	0.159	0.1488	0.3101	0.3821	0	0.0663518	0.0186519	0	0.00917307	0	0.131481	0.774343	0.06	0.08	2090.74	28	7.22
6	0.159	0.1488	0.3101	0.3821	0	0.0663518	0.0186519	0	0.00917307	0	0.131481	0.774343	0.06	0.08	2070.37	28	7.26667
7	0.159	0.1488	0.3101	0.3821	0	0.0663518	0.0186519	0	0.00917307	0	0.131481	0.774343	0.09	0.08	2075.93	28	7.82
8	0.159	0.1488	0.3101	0.3821	0	0.0663518	0.0186519	0	0.00917307	0	0.131481	0.774343	0.09	0.08	2065.74	28	7.885
9	0.159	0.1488	0.3101	0.3821	0	0.0663518	0.0186519	0	0.00917307	0	0.131481	0.774343	0.06	0.08	2062.04	28	7.89
10	0.159	0.1488	0.3101	0.3821	0	0.0663518	0.0186519	0	0.00917307	0	0.131481	0.774343	0.09	0.08	2055.56	28	7.95
11	0.159	0.1488	0.3101	0.3821	0	0.0663518	0.0186519	0	0.00917307	0	0.131481	0.774343	0.09	0.08	2069.44	28	8.69
12	0.159	0.1488	0.3101	0.3821	0	0.0663518	0.0186519	0	0.00917307	0	0.131481	0.774343	0.09	0.08	2062.96	28	9.56
13	0.159	0.1488	0.3101	0.3821	0	0.0663518	0.0186519	0	0.00917307	0	0.131481	0.774343	0.09	0.08	2071.3	28	9.87
14	0.159	0.1488	0.3101	0.3821	0	0.0663518	0.0186519	0	0.00917307	0	0.131481	0.774343	0.09	0.08	2079.63	28	10.18
15	0.042	0.1846	0.4734	0.3	0	0.022575	0.0123375	0	0.007875	0.00735	0	0.949863	0.06	0.07	2109.35	28	10.8
16	0.042	0.1846	0.4734	0.3	0	0.022575	0.0123375	0	0.007875	0.00735	0	0.949863	0.06	0.07	2113.55	28	10.88
17	0.042	0.1846	0.4734	0.3	0	0.022575	0.0123375	0	0.007875	0.00735	0	0.949863	0.06	0.07	2117.76	28	10.96
18	0.042	0.1846	0.4734	0.3	0	0.022575	0.0123375	0	0.007875	0.00735	0	0.949863	0.06	0.07	2104.67	28	11.17
19	0.042	0.1846	0.4734	0.3	0	0.022575	0.0123375	0	0.007875	0.00735	0	0.949863	0.06	0.07	2114.95	28	11.25
20	0.042	0.1846	0.4734	0.3	0	0.022575	0.0123375	0	0.007875	0.00735	0	0.949863	0.06	0.07	2108.41	28	11.355
21	0.042	0.1846	0.4734	0.3	0	0.022575	0.0123375	0	0.007875	0.00735	0	0.949863	0.06	0.07	2112.15	28	11.54
22	0.042	0.1846	0.4734	0.3	0	0.022575	0.0123375	0	0.007875	0.00735	0	0.949863	0.09	0.07	2082.24	28	13.04
23	0.042	0.1846	0.4734	0.3	0	0.022575	0.0123375	0	0.007875	0.00735	0	0.949863	0.09	0.07	2114.02	28	13.3
24	0.042	0.1846	0.4734	0.3	0	0.022575	0.0123375	0	0.007875	0.00735	0	0.949863	0.09	0.07	2115.42	28	13.535
25	0.042	0.1846	0.4734	0.3	0	0.022575	0.0123375	0	0.007875	0.00735	0	0.949863	0.09	0.07	2116.82	28	13.77
26	0.042	0.1846	0.4734	0.3	0	0.022575	0.0123375	0	0.007875	0.00735	0	0.949863	0.09	0.07	2118.69	28	14.04
27	0.042	0.1846	0.4734	0.3	0	0.022575	0.0123375	0	0.007875	0.00735	0	0.949863	0.09	0.07	2103.74	28	14.045
28	0.042	0.1846	0.4734	0.3	0	0.022575	0.0123375	0	0.007875	0.00735	0	0.949863	0.09	0.07	2125.23	28	15.05
29	0.0721	0.1932	0.6516	0.0831	0	0.0069	0.0048	0.1053	0.006	0	0.015	0.862	0	0.08	2075	28	1.45
30	0.0721	0.1932	0.6516	0.0831	0	0.0069	0.0048	0.1053	0.006	0	0.015	0.862	0	0.08	2089.81	28	1.45
31	0.0721	0.1932	0.6516	0.0831	0	0.0069	0.0048	0.1053	0.006	0	0.015	0.862	0	0.08	2039.81	28	1.56
32	0.0721	0.1932	0.6516	0.0831	0	0.0069	0.0048	0.1053	0.006	0	0.015	0.862	0	0.08	2110.19	28	1.86
33	0.0721	0.1932	0.6516	0.0831	0	0.0069	0.0048	0.1053	0.006	0	0.015	0.862	0	0.08	2173.15	28	1.89
34	0.0721	0.1932	0.6516	0.0831	0	0.0069	0.0048	0.1053	0.006	0	0.015	0.862	0	0.08	2087.04	28	1.9
35	0.0721	0.1932	0.6516	0.0831	0	0.0069	0.0048	0.1053	0.006	0	0.015	0.862	0	0.08	2156.48	28	1.93
36	0.0721	0.1932	0.6516	0.0831	0	0.0069	0.0048	0.1053	0.006	0	0.015	0.862	0	0.08	2100	28	2.09
37	0.0721	0.1932	0.6516	0.0831	0	0.0069	0.0048	0.1053	0.006	0	0.015	0.862	0.03	0.1	2016.36	28	2.38
38	0.0721	0.1932	0.6516	0.0831	0	0.0069	0.0048	0.1053	0.006	0	0.015	0.862	0.03	0.1	2064.55	28	2.44
39	0.0721	0.1932	0.6516	0.0831	0	0.0069	0.0048	0.1053	0.006	0	0.015	0.862	0.03	0.1	2010.91	28	2.47
40	0.0721	0.1932	0.6516	0.0831	0	0.0069	0.0048	0.1053	0.006	0	0.015	0.862	0.03	0.1	2061.82	28	2.48
41	0.0721	0.1932	0.6516	0.0831	0	0.0069	0.0048	0.1053	0.006	0	0.015	0.862	0.03	0.1	2054.55	28	2.69
42	0.0721	0.1932	0.6516	0.0831	0	0.0069	0.0048	0.1053	0.006	0	0.015	0.862	0.03	0.1	2013.64	28	2.7
43	0.0721	0.1932	0.6516	0.0831	0	0.0069	0.0048	0.1053	0.006	0	0.015	0.862	0.03	0.1	1995.45	28	2.89
44	0.0721	0.1932	0.6516	0.0831	0	0.0069	0.0048	0.1053	0.006	0	0.015	0.862	0.03	0.1	2091.82	28	3.07
45	0.0721	0.1932	0.6516	0.0831	0	0.0069	0.0048	0.1053	0.006	0	0.015	0.862	0.03	0.1	2037.27	28	3.23
46	0.0721	0.1932	0.6516	0.0831	0	0.0069	0.0048	0.1053	0.006	0	0.015	0.862	0.06	0.12	1987.5	28	3.24
47	0.0721	0.1932	0.6516	0.0831	0	0.0069	0.0048	0.1053	0.006	0	0.015	0.862	0.06	0.12	1936.61	28	3.31
48	0.0721	0.1932	0.6516	0.0831	0	0.0069	0.0048	0.1053	0.006	0	0.015	0.862	0.06	0.12	1959.82	28	3.51
49	0.0721	0.1932	0.6516	0.0831	0	0.0069	0.0048	0.1053	0.006	0	0.015	0.862	0.06	0.12	1874.11	28	3.63
50	0.0721	0.1932	0.6516	0.0831	0	0.0069	0.0048	0.1053	0.006	0	0.015	0.862	0.06	0.12	1933.93	28	3.91
51	0.0721	0.1932	0.6516	0.0831	0	0.0069	0.0048	0.1053	0.006	0	0.015	0.862	0.06	0.12	1962.5	28	3.97
52	0.0721	0.1932	0.6516	0.0831	0	0.0069	0.0048	0.1053	0.006	0	0.015	0.862	0.06	0.12	2011.61	28	4.31
53	0.0721	0.1932	0.6516	0.0831	0	0.0069	0.0048	0.1053	0.006	0	0.015	0.862	0.06	0.12	1946.43	28	4.44
54	0.0721	0.1932	0.6516	0.0831	0	0.0069	0.0048	0.1053	0.006	0	0.015	0.862	0.06	0.12	1997.32	28	5.62
55	0.0721	0.1932	0.6516	0.0831	0	0.0312	0.0255	0.0567	0.006	0	0.0183	0.8626	0	0.08	2029.63	28	1.5
56	0.0721	0.1932	0.6516	0.0831	0	0.0312	0.0255	0.0567	0.006	0	0.0183	0.8626	0	0.08	2101.85	28	1.84
57	0.0721	0.1932	0.6516	0.0831	0	0.0312	0.0255	0.0567	0.006	0	0.0183	0.8626	0	0.08	2067.59	28	1.95
58	0.0721	0.1932	0.6516	0.0831	0	0.0312	0.0255	0.0567	0.006	0	0.0183	0.8626	0	0.08	2103.7	28	1.95
59	0.0721	0.1932	0.6516	0.0831	0	0.0312	0.0255	0.0567	0.006	0	0.0183	0.8626	0	0.08	2100.93	28	1.99
60	0.0721	0.1932	0.6516	0.0831	0	0.0312	0.0255	0.0567	0.006	0	0.0183	0.8626	0	0.08	2136.11	28	2.01
61	0.0721	0.1932	0.6516	0.0831	0	0.0312	0.0255	0.0567	0.006	0	0.0183	0.8626	0	0.08	2027.78	28	2.05
62	0.0721	0.1932	0.6516	0.0831	0	0.0312	0.0255	0.0567	0.006	0	0.0183	0.8626	0	0.08	2099.07	28	2.09
63	0.0721	0.1932	0.6516	0.0831	0	0.0312	0.0255	0.0567	0.006	0	0.0183	0.8626	0.03	0.1	2122.73	28	3.62
64	0.0721	0.1932	0.6516	0.0831	0	0.0312	0.0255	0.0567	0.006	0	0.0183	0.8626	0.03	0.1	2022.73	28	3.63
65	0.0721	0.1932	0.6516	0.0831	0	0.0312	0.0255	0.0567	0.006	0	0.0183	0.8626	0.03	0.1	2066.36	28	3.83
66	0.0721	0.1932	0.6516	0.0831	0	0.0312	0.0255	0.0567	0.006	0	0.0183	0.8626	0.03	0.1	2055.45	28	4
67	0.0721	0.1932	0.6516	0.0831	0	0.0312	0.0255	0.0567	0.006	0	0.0183	0.8626	0.06	0.12	1991.96	28	4.02
68	0.0721	0.1932	0.6516	0.0831	0	0.0312	0.0255	0.0567	0.006	0	0.0183	0.8626	0.06	0.12	1938.39	28	4.1
69	0.0721	0.1932	0.6516	0.0831	0	0.0312	0.0255	0.0567	0.006	0	0.0183	0.8626	0.06	0.12	1987.5	28	5.02
70	0.0721	0.1932	0.6516	0.0831	0	0.0312	0.0255	0.0567	0.006	0	0.0183	0.8626	0.06	0.12	1972.32	28	5.33
71	0.0721	0.1932	0.6516	0.0831	0	0.0741	0.0081	0	0.006	0	0.0051	0.907	0	0.08	2087.96	28	1.64
72	0.0721	0.1932	0.6516	0.0831	0	0.0741	0.0081	0	0.006	0	0.0051	0.907	0	0.08	2097.22	28	1.74
73	0.0721	0.1932	0.6516	0.0831	0	0.0741	0.0081	0	0.006	0	0.0051	0.907	0	0.08	2094.44	28	1.79
74	0.0721	0.1932	0.6516	0.0831	0	0.0741	0.0081	0	0.006	0	0.0051	0.907	0	0.08	2060.19	28	1.82
75	0.0721	0.1932	0.6516	0.0831	0	0.0741	0.0081	0	0.006	0	0.0051	0.907	0	0.08	2086.11	28	1.89
76	0.0721	0.1932	0.6516	0.0831	0	0.0741	0.0081	0	0.006	0	0.0051	0.907	0	0.08	2041.67	28	1.9
77	0.0721	0.1932	0.6516	0.0831	0	0.0741	0.0081	0	0.006	0	0.0051	0.907	0	0.08	2056.48	28	1.95
78	0.0721	0.1932	0.6516	0.0831	0	0.0741	0.0081	0	0.006	0	0.0051	0.907	0	0.08	2114.81	28	1.95
79	0.0721	0.1932	0.6516	0.0831	0	0.0741	0.0081	0	0.006	0	0.0051	0.907	0.03	0.1	2010	28	2.44
80	0.0721	0.1932	0.6516	0.0831	0	0.0741	0.0081	0	0.006	0	0.0051	0.907	0.06	0.12	1866.07	28	2.57
81	0.0721	0.1932	0.6516	0.0831	0	0.0741	0.0081	0	0.006	0	0.0051	0.907	0.03	0.1	2015.45	28	2.59
82	0.0721	0.1932	0.6516	0.0831	0	0.0741	0.0081	0	0.006	0	0.0051	0.907	0.06	0.12	1864.29	28	2.72
83	0.0721	0.1932	0.6516	0.0831	0	0.0741	0.0081	0	0.006	0	0.0051	0.907	0.06	0.12	1945.54	28	2.86
84	0.0721	0.1932	0.6516	0.0831	0	0.0741	0.0081	0	0.006	0	0.0051	0.907	0.03	0.1	2031.82	28	2.89
85	0.0721	0.1932	0.6516	0.0831	0	0.0741	0.0081	0	0.006	0	0.0051	0.907	0.03	0.1	2016.36	28	2.94
86	0.0721	0.1932	0.6516	0.0831	0	0.0741	0.0081	0	0.006	0	0.0051	0.907	0.03	0.1	2045.45	28	2.97
87	0.0721	0.1932	0.6516	0.0831	0	0.0741	0.0081	0	0.006	0	0.0051	0.907	0.03	0.1	2027.27	28	2.97
88	0.0721	0.1932	0.6516	0.0831	0	0.0741	0.0081	0	0.006	0	0.0051	0.907	0.03	0.1	2015.45	28	3
89	0.0721	0.1932	0.6516	0.0831	0	0.0741	0.0081	0	0.006	0	0.0051	0.907	0.06	0.12	1994.64	28	3.17
90	0.0721	0.1932	0.6516	0.0831	0	0.0741	0.0081	0	0.006	0	0.0051	0.907	0.06	0.12	1917.86	28	3.37
91	0.0721	0.1932	0.6516	0.0831	0	0.0741	0.0081	0	0.006	0	0.0051	0.907	0.03	0.1	2067.27	28	3.38
92	0.0721	0.1932	0.6516	0.0831	0	0.0741	0.0081	0	0.006	0	0.0051	0.907	0.06	0.12	2125	28	3.42
93	0.0721	0.1932	0.6516	0.0831	0	0.0741	0.0081	0	0.006	0	0.0051	0.907	0.06	0.12	1925	28	3.54
94	0.0721	0.1932	0.6516	0.0831	0	0.0741	0.0081	0	0.006	0	0.0051	0.907	0.03	0.1	2081.82	28	3.54
95	0.0721	0.1932	0.6516	0.0831	0	0.0741	0.0081	0	0.006	0	0.0051	0.907	0.06	0.12	1933.93	28	3.71
96	0.0721	0.1932	0.6516	0.0831	0	0.0741	0.0081	0	0.006	0	0.0051	0.907	0.06	0.12	2002.68	28	3.72
97	0.042	0.1846	0.4734	0.3	0	0.0258	0.0039	0.0084	0.003	0	0.0681	0.8908	0.06	0.07	2154.21	28	6.08
98	0.042	0.1846	0.4734	0.3	0	0.0258	0.0039	0.0084	0.003	0	0.0681	0.8908	0.06	0.07	2157.01	28	6.41
99	0.042	0.1846	0.4734	0.3	0	0.0258	0.0039	0.0084	0.003	0	0.0681	0.8908	0.06	0.07	2168.22	28	6.43
100	0.042	0.1846	0.4734	0.3	0	0.0258	0.0039	0.0084	0.003	0	0.0681	0.8908	0.06	0.07	2161.68	28	6.74667
101	0.042	0.1846	0.4734	0.3	0	0.0258	0.0039	0.0084	0.003	0	0.0681	0.8908	0.06	0.07	2166.36	28	6.86333
102	0.042	0.1846	0.4734	0.3	0	0.0258	0.0039	0.0084	0.003	0	0.0681	0.8908	0.06	0.07	2164.02	28	6.915
103	0.042	0.1846	0.4734	0.3	0	0.0258	0.0039	0.0084	0.003	0	0.0681	0.8908	0.06	0.07	2173.83	28	7.75
104	0.042	0.1846	0.4734	0.3	0	0.0258	0.0039	0.0084	0.003	0	0.0681	0.8908	0.09	0.07	2208.41	28	12.61
105	0.042	0.1846	0.4734	0.3	0	0.0258	0.0039	0.0084	0.003	0	0.0681	0.8908	0.09	0.07	2192.52	28	12.95
106	0.042	0.1846	0.4734	0.3	0	0.0258	0.0039	0.0084	0.003	0	0.0681	0.8908	0.09	0.07	2186.92	28	14.09
107	0.042	0.1846	0.4734	0.3	0	0.0258	0.0039	0.0084	0.003	0	0.0681	0.8908	0.09	0.07	2187.15	28	14.2225
108	0.042	0.1846	0.4734	0.3	0	0.0258	0.0039	0.0084	0.003	0	0.0681	0.8908	0.09	0.07	2183.18	28	14.3075
109	0.042	0.1846	0.4734	0.3	0	0.0258	0.0039	0.0084	0.003	0	0.0681	0.8908	0.09	0.07	2168.22	28	14.82
110	0.042	0.1846	0.4734	0.3	0	0.0258	0.0039	0.0084	0.003	0	0.0681	0.8908	0.09	0.07	2185.05	28	15.37
111	0.159	0.1488	0.3101	0.3821	0	0	0.2181	0	0.003	0	0	0.7789	0.06	0.08	1976.85	28	4.03
112	0.159	0.1488	0.3101	0.3821	0	0	0.2181	0	0.003	0	0	0.7789	0.06	0.08	2000	28	4.23
113	0.159	0.1488	0.3101	0.3821	0	0	0.2181	0	0.003	0	0	0.7789	0.06	0.08	1996.76	28	4.465
114	0.159	0.1488	0.3101	0.3821	0	0	0.2181	0	0.003	0	0	0.7789	0.06	0.08	2017.59	28	4.51
115	0.159	0.1488	0.3101	0.3821	0	0	0.2181	0	0.003	0	0	0.7789	0.06	0.08	2002.78	28	4.8925
116	0.159	0.1488	0.3101	0.3821	0	0	0.2181	0	0.003	0	0	0.7789	0.06	0.08	1992.59	28	5.09
117	0.159	0.1488	0.3101	0.3821	0	0	0.2181	0	0.003	0	0	0.7789	0.09	0.08	2018.52	28	5.41
118	0.159	0.1488	0.3101	0.3821	0	0	0.2181	0	0.003	0	0	0.7789	0.09	0.08	2000.93	28	5.48
119	0.159	0.1488	0.3101	0.3821	0	0	0.2181	0	0.003	0	0	0.7789	0.09	0.08	2025.93	28	5.63
120	0.159	0.1488	0.3101	0.3821	0	0	0.2181	0	0.003	0	0	0.7789	0.09	0.08	2026.85	28	5.76
121	0.159	0.1488	0.3101	0.3821	0	0	0.2181	0	0.003	0	0	0.7789	0.09	0.08	2041.67	28	5.79
122	0.159	0.1488	0.3101	0.3821	0	0	0.2181	0	0.003	0	0	0.7789	0.09	0.08	2032.64	28	5.855
123	0.159	0.1488	0.3101	0.3821	0	0	0.2181	0	0.003	0	0	0.7789	0.06	0.08	2041.67	28	6.22
124	0.159	0.1488	0.3101	0.3821	0	0	0.2181	0	0.003	0	0	0.7789	0.09	0.08	2062.04	28	6.52
125	0.14	0.253	0.507	0.1	0	0.0356	0.0124	0.1192	0	0.0164	0	0.8164	0.09	0.14	1801.75	28	3.85
126	0.14	0.253	0.507	0.1	0	0.0356	0.0124	0.1192	0	0.0164	0	0.8164	0.09	0.14	1866.67	28	4
127	0.14	0.244	0.416	0.2	0	0.0356	0.0124	0.1192	0	0.0164	0	0.8164	0.09	0.11	2094.13	28	4.5
128	0.14	0.244	0.416	0.2	0	0.0356	0.0124	0.1192	0	0.0164	0	0.8164	0.09	0.11	2045.8	28	4.55
129	0.14	0.253	0.507	0.1	0	0.0356	0.0124	0.1192	0	0.0164	0	0.8164	0.06	0.11	2087.7	28	4.65
130	0.14	0.253	0.507	0.1	0	0.0356	0.0124	0.1192	0	0.0164	0	0.8164	0.06	0.11	2066.2	28	4.8
131	0.14	0.244	0.416	0.2	0	0.0356	0.0124	0.1192	0	0.0164	0	0.8164	0.09	0.11	2028.36	28	5.05
132	0.14	0.244	0.416	0.2	0	0.0356	0.0124	0.1192	0	0.0164	0	0.8164	0.09	0.11	2054.43	28	5.1
133	0.14	0.244	0.416	0.2	0	0.0356	0.0124	0.1192	0	0.0164	0	0.8164	0.09	0.14	1935.31	28	5.1
134	0.14	0.253	0.507	0.1	0	0.0356	0.0124	0.1192	0	0.0164	0	0.8164	0.06	0.11	2084.27	28	5.15
135	0.14	0.244	0.416	0.2	0	0.0356	0.0124	0.1192	0	0.0164	0	0.8164	0.09	0.14	1922.7	28	5.25
136	0.14	0.253	0.507	0.1	0	0.0356	0.0124	0.1192	0	0.0164	0	0.8164	0.06	0.11	2067.48	28	5.3
137	0.14	0.253	0.507	0.1	0	0.0356	0.0124	0.1192	0	0.0164	0	0.8164	0.06	0.11	2046.07	28	5.4
138	0.14	0.253	0.507	0.1	0	0.0356	0.0124	0.1192	0	0.0164	0	0.8164	0.06	0.11	2077.7	28	5.45
139	0.14	0.244	0.416	0.2	0	0.0356	0.0124	0.1192	0	0.0164	0	0.8164	0.09	0.11	2092.86	28	5.7
140	0.14	0.253	0.507	0.1	0	0.0356	0.0124	0.1192	0	0.0164	0	0.8164	0.09	0.12	1996.52	28	5.94059
141	0.14	0.244	0.416	0.2	0	0.0356	0.0124	0.1192	0	0.0164	0	0.8164	0.09	0.11	2017.28	28	5.95
142	0.14	0.244	0.416	0.2	0	0.0356	0.0124	0.1192	0	0.0164	0	0.8164	0.09	0.1	2092.1	28	5.97015
143	0.14	0.253	0.507	0.1	0	0.0356	0.0124	0.1192	0	0.0164	0	0.8164	0.09	0.12	1974.15	28	5.9901
144	0.14	0.244	0.416	0.2	0	0.0356	0.0124	0.1192	0	0.0164	0	0.8164	0.06	0.11	2075.08	28	6.1
145	0.14	0.253	0.507	0.1	0	0.0356	0.0124	0.1192	0	0.0164	0	0.8164	0.09	0.1	2053.28	28	6.13065
146	0.14	0.244	0.416	0.2	0	0.0356	0.0124	0.1192	0	0.0164	0	0.8164	0.09	0.12	2018.67	28	6.3
147	0.14	0.244	0.416	0.2	0	0.0356	0.0124	0.1192	0	0.0164	0	0.8164	0.09	0.12	2010.23	28	6.35
148	0.14	0.244	0.416	0.2	0	0.0356	0.0124	0.1192	0	0.0164	0	0.8164	0.09	0.11	2112.85	28	6.36622
149	0.14	0.244	0.416	0.2	0	0.0356	0.0124	0.1192	0	0.0164	0	0.8164	0.09	0.11	2112.85	28	6.36622
150	0.14	0.253	0.507	0.1	0	0.0356	0.0124	0.1192	0	0.0164	0	0.8164	0.09	0.11	2050.66	28	6.5
151	0.14	0.253	0.507	0.1	0	0.0356	0.0124	0.1192	0	0.0164	0	0.8164	0.09	0.11	2017.82	28	6.5
152	0.14	0.244	0.416	0.2	0	0.0356	0.0124	0.1192	0	0.0164	0	0.8164	0.06	0.11	2058.82	28	6.6
153	0.14	0.244	0.416	0.2	0	0.0356	0.0124	0.1192	0	0.0164	0	0.8164	0.09	0.11	2081.18	28	6.70985
154	0.14	0.244	0.416	0.2	0	0.0356	0.0124	0.1192	0	0.0164	0	0.8164	0.09	0.11	2081.18	28	6.70985
155	0.14	0.244	0.416	0.2	0	0.0356	0.0124	0.1192	0	0.0164	0	0.8164	0.06	0.11	2156.35	28	6.8
156	0.14	0.244	0.416	0.2	0	0.0356	0.0124	0.1192	0	0.0164	0	0.8164	0.06	0.11	2057.21	28	6.9
157	0.14	0.244	0.416	0.2	0	0.0356	0.0124	0.1192	0	0.0164	0	0.8164	0.06	0.11	2084.94	28	6.9
158	0.14	0.253	0.507	0.1	0	0.0356	0.0124	0.1192	0	0.0164	0	0.8164	0.09	0.1	2051.4	28	7
159	0.14	0.244	0.416	0.2	0	0.0356	0.0124	0.1192	0	0.0164	0	0.8164	0.09	0.11	1906.43	28	7.0549
160	0.14	0.244	0.416	0.2	0	0.0356	0.0124	0.1192	0	0.0164	0	0.8164	0.09	0.11	1906.43	28	7.0549
161	0.14	0.244	0.416	0.2	0	0.0356	0.0124	0.1192	0	0.0164	0	0.8164	0.09	0.11	2012.07	28	7.12209
162	0.14	0.244	0.416	0.2	0	0.0356	0.0124	0.1192	0	0.0164	0	0.8164	0.09	0.11	2012.07	28	7.12209
163	0.14	0.244	0.416	0.2	0	0.0356	0.0124	0.1192	0	0.0164	0	0.8164	0.09	0.11	1975.65	28	7.36676
164	0.14	0.244	0.416	0.2	0	0.0356	0.0124	0.1192	0	0.0164	0	0.8164	0.09	0.11	1975.65	28	7.36676
165	0.14	0.244	0.416	0.2	0	0.0356	0.0124	0.1192	0	0.0164	0	0.8164	0.09	0.11	2015.64	28	7.63118
166	0.14	0.244	0.416	0.2	0	0.0356	0.0124	0.1192	0	0.0164	0	0.8164	0.09	0.11	2015.64	28	7.63118
167	0.14	0.244	0.416	0.2	0	0.0356	0.0124	0.1192	0	0.0164	0	0.8164	0.09	0.1	2100.35	28	7.7
168	0.14	0.253	0.507	0.1	0	0.0356	0.0124	0.1192	0	0.0164	0	0.8164	0.09	0.11	2049.09	28	8.2
169	0.14	0.253	0.507	0.1	0	0.0356	0.0124	0.1192	0	0.0164	0	0.8164	0.09	0.11	2057.51	28	8.25
170	0.14	0.253	0.507	0.1	0	0.0356	0.0124	0.1192	0	0.0164	0	0.8164	0.09	0.11	2044.86	28	8.3
171	0.14	0.253	0.507	0.1	0	0.0356	0.0124	0.1192	0	0.0164	0	0.8164	0.09	0.11	2068.32	28	8.8
172	0.105	0.219	0.676	0	0	0.0267	0.0093	0.0894	0	0.0123	0	0.8623	0.06	0.1	1976.36	28	2.3
173	0.105	0.219	0.676	0	0	0.0267	0.0093	0.0894	0	0.0123	0	0.8623	0.06	0.1	2060.91	28	2.3
174	0.105	0.219	0.676	0	0	0.0267	0.0093	0.0894	0	0.0123	0	0.8623	0.06	0.1	2074.55	28	2.4
175	0.105	0.219	0.676	0	0	0.0267	0.0093	0.0894	0	0.0123	0	0.8623	0.06	0.1	1976.36	28	2.4
176	0.105	0.201	0.494	0.2	0	0.0267	0.0093	0.0894	0	0.0123	0	0.8623	0.03	0.09	2072.43	28	2.43781
177	0.105	0.201	0.494	0.2	0	0.0267	0.0093	0.0894	0	0.0123	0	0.8623	0.03	0.09	2080.26	28	2.49982
178	0.105	0.201	0.494	0.2	0	0.0267	0.0093	0.0894	0	0.0123	0	0.8623	0.03	0.09	2085.9	28	2.53731
179	0.105	0.192	0.403	0.3	0	0.0267	0.0093	0.0894	0	0.0123	0	0.8623	0.06	0.1	2134.55	28	2.55
180	0.105	0.201	0.494	0.2	0	0.0267	0.0093	0.0894	0	0.0123	0	0.8623	0.03	0.09	2066.1	28	2.57419
181	0.105	0.219	0.676	0	0	0.0267	0.0093	0.0894	0	0.0123	0	0.8623	0.06	0.1	2000.91	28	2.6
182	0.105	0.219	0.676	0	0	0.0267	0.0093	0.0894	0	0.0123	0	0.8623	0.06	0.1	2029.09	28	2.6
183	0.105	0.192	0.403	0.3	0	0.0267	0.0093	0.0894	0	0.0123	0	0.8623	0.09	0.06	1970.81	28	2.64873
184	0.105	0.192	0.403	0.3	0	0.0267	0.0093	0.0894	0	0.0123	0	0.8623	0.06	0.1	2058.18	28	2.65
185	0.105	0.219	0.676	0	0	0.0267	0.0093	0.0894	0	0.0123	0	0.8623	0.06	0.1	2029.09	28	2.65
186	0.105	0.201	0.494	0.2	0	0.0267	0.0093	0.0894	0	0.0123	0	0.8623	0.03	0.09	1989.85	28	2.65
187	0.105	0.201	0.494	0.2	0	0.0267	0.0093	0.0894	0	0.0123	0	0.8623	0.03	0.09	2092.56	28	2.7227
188	0.105	0.201	0.494	0.2	0	0.0267	0.0093	0.0894	0	0.0123	0	0.8623	0.03	0.09	2094.46	28	2.73632
189	0.105	0.201	0.494	0.2	0	0.0267	0.0093	0.0894	0	0.0123	0	0.8623	0.03	0.09	2073.64	28	2.78607
190	0.105	0.219	0.676	0	0	0.0267	0.0093	0.0894	0	0.0123	0	0.8623	0.06	0.1	2060.91	28	2.85
191	0.105	0.201	0.494	0.2	0	0.0267	0.0093	0.0894	0	0.0123	0	0.8623	0.03	0.09	2095.44	28	2.857
192	0.105	0.201	0.494	0.2	0	0.0267	0.0093	0.0894	0	0.0123	0	0.8623	0.03	0.09	2087.94	28	2.857
193	0.105	0.192	0.403	0.3	0	0.0267	0.0093	0.0894	0	0.0123	0	0.8623	0.09	0.06	1985.72	28	2.8655
194	0.105	0.21	0.585	0.1	0	0.0267	0.0093	0.0894	0	0.0123	0	0.8623	0.03	0.09	2062.86	28	2.92079
195	0.105	0.219	0.676	0	0	0.0267	0.0093	0.0894	0	0.0123	0	0.8623	0.09	0.14	1860.62	28	2.96004
196	0.105	0.219	0.676	0	0	0.0267	0.0093	0.0894	0	0.0123	0	0.8623	0.06	0.1	2074.55	28	3
197	0.105	0.21	0.585	0.1	0	0.0267	0.0093	0.0894	0	0.0123	0	0.8623	0.03	0.09	2060.84	28	3.08458
198	0.105	0.219	0.676	0	0	0.0267	0.0093	0.0894	0	0.0123	0	0.8623	0.09	0.14	1859.33	28	3.08949
199	0.105	0.219	0.676	0	0	0.0267	0.0093	0.0894	0	0.0123	0	0.8623	0.09	0.14	1895.77	28	3.096
200	0.105	0.21	0.585	0.1	0	0.0267	0.0093	0.0894	0	0.0123	0	0.8623	0.03	0.09	2080.13	28	3.15
201	0.105	0.21	0.585	0.1	0	0.0267	0.0093	0.0894	0	0.0123	0	0.8623	0.03	0.09	2064.55	28	3.16832
202	0.105	0.192	0.403	0.3	0	0.0267	0.0093	0.0894	0	0.0123	0	0.8623	0.03	0.09	2082.89	28	3.18408
203	0.105	0.192	0.403	0.3	0	0.0267	0.0093	0.0894	0	0.0123	0	0.8623	0.03	0.09	2106.2	28	3.18408
204	0.105	0.219	0.676	0	0	0.0267	0.0093	0.0894	0	0.0123	0	0.8623	0.03	0.1	2023.14	28	3.21774
205	0.105	0.21	0.585	0.1	0	0.0267	0.0093	0.0894	0	0.0123	0	0.8623	0.03	0.09	2066.4	28	3.23383
206	0.105	0.219	0.676	0	0	0.0267	0.0093	0.0894	0	0.0123	0	0.8623	0.09	0.11	2070.27	28	3.25
207	0.105	0.201	0.494	0.2	0	0.0267	0.0093	0.0894	0	0.0123	0	0.8623	0.06	0.1	2066.36	28	3.25
208	0.105	0.192	0.403	0.3	0	0.0267	0.0093	0.0894	0	0.0123	0	0.8623	0.03	0.09	2089.35	28	3.25107
209	0.105	0.219	0.676	0	0	0.0267	0.0093	0.0894	0	0.0123	0	0.8623	0.03	0.1	2047.93	28	3.26725
210	0.105	0.21	0.585	0.1	0	0.0267	0.0093	0.0894	0	0.0123	0	0.8623	0.09	0.11	1991.89	28	3.3
211	0.105	0.21	0.585	0.1	0	0.0267	0.0093	0.0894	0	0.0123	0	0.8623	0.03	0.09	2087.61	28	3.3
212	0.105	0.219	0.676	0	0	0.0267	0.0093	0.0894	0	0.0123	0	0.8623	0.09	0.14	1855.21	28	3.30661
213	0.105	0.219	0.676	0	0	0.0267	0.0093	0.0894	0	0.0123	0	0.8623	0.09	0.14	1864.74	28	3.31125
214	0.105	0.21	0.585	0.1	0	0.0267	0.0093	0.0894	0	0.0123	0	0.8623	0.03	0.09	2065.28	28	3.33333
215	0.105	0.219	0.676	0	0	0.0267	0.0093	0.0894	0	0.0123	0	0.8623	0.03	0.1	2029.85	28	3.33333
216	0.105	0.219	0.676	0	0	0.0267	0.0093	0.0894	0	0.0123	0	0.8623	0.03	0.1	2035.39	28	3.33333
217	0.105	0.21	0.585	0.1	0	0.0267	0.0093	0.0894	0	0.0123	0	0.8623	0.03	0.09	2099.74	28	3.35
218	0.105	0.219	0.676	0	0	0.0267	0.0093	0.0894	0	0.0123	0	0.8623	0.03	0.1	2011.49	28	3.36625
219	0.105	0.21	0.585	0.1	0	0.0267	0.0093	0.0894	0	0.0123	0	0.8623	0.09	0.11	2098.2	28	3.4
220	0.105	0.192	0.403	0.3	0	0.0267	0.0093	0.0894	0	0.0123	0	0.8623	0.06	0.1	2126.36	28	3.4
221	0.105	0.201	0.494	0.2	0	0.0267	0.0093	0.0894	0	0.0123	0	0.8623	0.06	0.1	2146.36	28	3.4
222	0.105	0.219	0.676	0	0	0.0267	0.0093	0.0894	0	0.0123	0	0.8623	0.03	0.1	2046.24	28	3.41709
223	0.105	0.21	0.585	0.1	0	0.0267	0.0093	0.0894	0	0.0123	0	0.8623	0.03	0.09	2038.13	28	3.43137
224	0.105	0.219	0.676	0	0	0.0267	0.0093	0.0894	0	0.0123	0	0.8623	0.03	0.1	2049.74	28	3.43284
225	0.105	0.219	0.676	0	0	0.0267	0.0093	0.0894	0	0.0123	0	0.8623	0.03	0.1	2033.84	28	3.48259
226	0.105	0.219	0.676	0	0	0.0267	0.0093	0.0894	0	0.0123	0	0.8623	0.09	0.14	1849.44	28	3.48268
227	0.105	0.21	0.585	0.1	0	0.0267	0.0093	0.0894	0	0.0123	0	0.8623	0.06	0.1	1992.73	28	3.5
228	0.105	0.192	0.403	0.3	0	0.0267	0.0093	0.0894	0	0.0123	0	0.8623	0.03	0.09	2110.53	28	3.5
229	0.105	0.192	0.403	0.3	0	0.0267	0.0093	0.0894	0	0.0123	0	0.8623	0.09	0.14	1828.17	28	3.50999
230	0.105	0.201	0.494	0.2	0	0.0267	0.0093	0.0894	0	0.0123	0	0.8623	0.06	0.1	2044.55	28	3.55
231	0.105	0.192	0.403	0.3	0	0.0267	0.0093	0.0894	0	0.0123	0	0.8623	0.09	0.14	1964.97	28	3.55589
232	0.105	0.192	0.403	0.3	0	0.0267	0.0093	0.0894	0	0.0123	0	0.8623	0.03	0.09	2089.19	28	3.58209
233	0.105	0.219	0.676	0	0	0.0267	0.0093	0.0894	0	0.0123	0	0.8623	0.09	0.11	2012.61	28	3.6
234	0.105	0.21	0.585	0.1	0	0.0267	0.0093	0.0894	0	0.0123	0	0.8623	0.09	0.11	1991.89	28	3.7
235	0.105	0.192	0.403	0.3	0	0.0267	0.0093	0.0894	0	0.0123	0	0.8623	0.06	0.1	2047.27	28	3.7
236	0.105	0.201	0.494	0.2	0	0.0267	0.0093	0.0894	0	0.0123	0	0.8623	0.06	0.1	2067.96	28	3.83085
237	0.105	0.201	0.494	0.2	0	0.0267	0.0093	0.0894	0	0.0123	0	0.8623	0.06	0.1	2076.89	28	3.85
238	0.105	0.219	0.676	0	0	0.0267	0.0093	0.0894	0	0.0123	0	0.8623	0.09	0.11	1957.66	28	3.9
239	0.105	0.21	0.585	0.1	0	0.0267	0.0093	0.0894	0	0.0123	0	0.8623	0.06	0.1	2109.09	28	3.9
240	0.105	0.219	0.676	0	0	0.0267	0.0093	0.0894	0	0.0123	0	0.8623	0.06	0.08	1982.81	28	3.92367
241	0.105	0.192	0.403	0.3	0	0.0267	0.0093	0.0894	0	0.0123	0	0.8623	0.03	0.09	2105.68	28	4.0098
242	0.105	0.219	0.676	0	0	0.0267	0.0093	0.0894	0	0.0123	0	0.8623	0.06	0.08	2011.09	28	4.02142
243	0.105	0.201	0.494	0.2	0	0.0267	0.0093	0.0894	0	0.0123	0	0.8623	0.1	0.13	1954.83	28	4.02985
244	0.105	0.219	0.676	0	0	0.0267	0.0093	0.0894	0	0.0123	0	0.8623	0.06	0.08	2011.46	28	4.04689
245	0.105	0.201	0.494	0.2	0	0.0267	0.0093	0.0894	0	0.0123	0	0.8623	0.06	0.1	2058.76	28	4.05
246	0.105	0.219	0.676	0	0	0.0267	0.0093	0.0894	0	0.0123	0	0.8623	0.06	0.08	1999.99	28	4.07809
247	0.105	0.201	0.494	0.2	0	0.0267	0.0093	0.0894	0	0.0123	0	0.8623	0.1	0.13	1939.25	28	4.10891
248	0.105	0.201	0.494	0.2	0	0.0267	0.0093	0.0894	0	0.0123	0	0.8623	0.1	0.13	1955.93	28	4.15
249	0.105	0.192	0.403	0.3	0	0.0267	0.0093	0.0894	0	0.0123	0	0.8623	0.03	0.09	2118.44	28	4.15842
250	0.105	0.192	0.403	0.3	0	0.0267	0.0093	0.0894	0	0.0123	0	0.8623	0.03	0.09	2106.69	28	4.1791
251	0.105	0.201	0.494	0.2	0	0.0267	0.0093	0.0894	0	0.0123	0	0.8623	0.06	0.1	2075.5	28	4.18699
252	0.105	0.21	0.585	0.1	0	0.0267	0.0093	0.0894	0	0.0123	0	0.8623	0.09	0.11	2002.7	28	4.2
253	0.105	0.21	0.585	0.1	0	0.0267	0.0093	0.0894	0	0.0123	0	0.8623	0.09	0.11	2063.96	28	4.2
254	0.105	0.21	0.585	0.1	0	0.0267	0.0093	0.0894	0	0.0123	0	0.8623	0.09	0.11	1987.39	28	4.2
255	0.105	0.201	0.494	0.2	0	0.0267	0.0093	0.0894	0	0.0123	0	0.8623	0.06	0.1	2054.27	28	4.2
256	0.105	0.192	0.403	0.3	0	0.0267	0.0093	0.0894	0	0.0123	0	0.8623	0.03	0.09	2120.38	28	4.2
257	0.105	0.219	0.676	0	0	0.0267	0.0093	0.0894	0	0.0123	0	0.8623	0.06	0.08	2061.47	28	4.20727
258	0.105	0.219	0.676	0	0	0.0267	0.0093	0.0894	0	0.0123	0	0.8623	0.06	0.08	2022.15	28	4.24401
259	0.105	0.219	0.676	0	0	0.0267	0.0093	0.0894	0	0.0123	0	0.8623	0.06	0.08	2072.42	28	4.33315
260	0.105	0.201	0.494	0.2	0	0.0267	0.0093	0.0894	0	0.0123	0	0.8623	0.1	0.13	1974.89	28	4.34376
261	0.105	0.201	0.494	0.2	0	0.0267	0.0093	0.0894	0	0.0123	0	0.8623	0.1	0.13	1960.88	28	4.35644
262	0.105	0.219	0.676	0	0	0.0267	0.0093	0.0894	0	0.0123	0	0.8623	0.06	0.08	1978.84	28	4.39478
263	0.105	0.201	0.494	0.2	0	0.0267	0.0093	0.0894	0	0.0123	0	0.8623	0.06	0.11	2036.64	28	4.40583
264	0.105	0.192	0.403	0.3	0	0.0267	0.0093	0.0894	0	0.0123	0	0.8623	0.1	0.1	2008.3	28	4.41584
265	0.105	0.21	0.585	0.1	0	0.0267	0.0093	0.0894	0	0.0123	0	0.8623	0.1	0.13	1979.43	28	4.50484
266	0.105	0.201	0.494	0.2	0	0.0267	0.0093	0.0894	0	0.0123	0	0.8623	0.06	0.11	2031.36	28	4.55
267	0.105	0.192	0.403	0.3	0	0.0267	0.0093	0.0894	0	0.0123	0	0.8623	0.09	0.11	2097.3	28	4.6
268	0.105	0.21	0.585	0.1	0	0.0267	0.0093	0.0894	0	0.0123	0	0.8623	0.09	0.1	1919.74	28	4.60739
269	0.105	0.21	0.585	0.1	0	0.0267	0.0093	0.0894	0	0.0123	0	0.8623	0.1	0.13	1950.06	28	4.63031
270	0.105	0.192	0.403	0.3	0	0.0267	0.0093	0.0894	0	0.0123	0	0.8623	0.06	0.09	2106.36	28	4.64882
271	0.105	0.192	0.403	0.3	0	0.0267	0.0093	0.0894	0	0.0123	0	0.8623	0.09	0.11	2071.17	28	4.65
272	0.105	0.219	0.676	0	0	0.0267	0.0093	0.0894	0	0.0123	0	0.8623	0.09	0.11	2025.23	28	4.84
273	0.105	0.219	0.676	0	0	0.0267	0.0093	0.0894	0	0.0123	0	0.8623	0.09	0.12	1969.03	28	4.86346
274	0.105	0.21	0.585	0.1	0	0.0267	0.0093	0.0894	0	0.0123	0	0.8623	0.1	0.13	1947.58	28	4.87757
275	0.105	0.201	0.494	0.2	0	0.0267	0.0093	0.0894	0	0.0123	0	0.8623	0.1	0.12	2028.5	28	4.89887
276	0.105	0.21	0.585	0.1	0	0.0267	0.0093	0.0894	0	0.0123	0	0.8623	0.1	0.13	1981.22	28	4.9
277	0.105	0.201	0.494	0.2	0	0.0267	0.0093	0.0894	0	0.0123	0	0.8623	0.09	0.11	2097.3	28	4.9
278	0.105	0.219	0.676	0	0	0.0267	0.0093	0.0894	0	0.0123	0	0.8623	0.06	0.1	2015	28	4.9
279	0.105	0.219	0.676	0	0	0.0267	0.0093	0.0894	0	0.0123	0	0.8623	0.09	0.08	1981.87	28	4.93616
280	0.105	0.219	0.676	0	0	0.0267	0.0093	0.0894	0	0.0123	0	0.8623	0.09	0.08	1949.64	28	4.94399
281	0.105	0.192	0.403	0.3	0	0.0267	0.0093	0.0894	0	0.0123	0	0.8623	0.09	0.11	2043.24	28	4.95
282	0.105	0.219	0.676	0	0	0.0267	0.0093	0.0894	0	0.0123	0	0.8623	0.06	0.1	2068.21	28	4.96241
283	0.105	0.21	0.585	0.1	0	0.0267	0.0093	0.0894	0	0.0123	0	0.8623	0.1	0.13	1989.82	28	4.97487
284	0.105	0.219	0.676	0	0	0.0267	0.0093	0.0894	0	0.0123	0	0.8623	0.09	0.12	1955.09	28	4.98703
285	0.105	0.21	0.585	0.1	0	0.0267	0.0093	0.0894	0	0.0123	0	0.8623	0.06	0.09	2100	28	5
286	0.105	0.219	0.676	0	0	0.0267	0.0093	0.0894	0	0.0123	0	0.8623	0.06	0.1	2059.69	28	5
287	0.105	0.219	0.676	0	0	0.0267	0.0093	0.0894	0	0.0123	0	0.8623	0.06	0.1	2060.01	28	5
288	0.105	0.219	0.676	0	0	0.0267	0.0093	0.0894	0	0.0123	0	0.8623	0.09	0.12	1971.15	28	5.00763
289	0.105	0.21	0.585	0.1	0	0.0267	0.0093	0.0894	0	0.0123	0	0.8623	0.09	0.1	1909.18	28	5.05404
290	0.105	0.219	0.676	0	0	0.0267	0.0093	0.0894	0	0.0123	0	0.8623	0.09	0.12	1921.42	28	5.06609
291	0.105	0.21	0.585	0.1	0	0.0267	0.0093	0.0894	0	0.0123	0	0.8623	0.06	0.09	2088.46	28	5.07463
292	0.105	0.219	0.676	0	0	0.0267	0.0093	0.0894	0	0.0123	0	0.8623	0.06	0.1	2044.28	28	5.07463
293	0.105	0.21	0.585	0.1	0	0.0267	0.0093	0.0894	0	0.0123	0	0.8623	0.06	0.08	2048.97	28	5.0814
294	0.105	0.201	0.494	0.2	0	0.0267	0.0093	0.0894	0	0.0123	0	0.8623	0.1	0.12	2014.74	28	5.1
295	0.105	0.201	0.494	0.2	0	0.0267	0.0093	0.0894	0	0.0123	0	0.8623	0.1	0.12	2001.4	28	5.1
296	0.105	0.192	0.403	0.3	0	0.0267	0.0093	0.0894	0	0.0123	0	0.8623	0.06	0.09	2064.89	28	5.1026
297	0.105	0.219	0.676	0	0	0.0267	0.0093	0.0894	0	0.0123	0	0.8623	0.06	0.1	2034.88	28	5.125
298	0.105	0.219	0.676	0	0	0.0267	0.0093	0.0894	0	0.0123	0	0.8623	0.09	0.08	2005.87	28	5.12668
299	0.105	0.192	0.403	0.3	0	0.0267	0.0093	0.0894	0	0.0123	0	0.8623	0.1	0.1	1971.3	28	5.15
300	0.105	0.219	0.676	0	0	0.0267	0.0093	0.0894	0	0.0123	0	0.8623	0.06	0.1	2059.52	28	5.16291
301	0.105	0.201	0.494	0.2	0	0.0267	0.0093	0.0894	0	0.0123	0	0.8623	0.06	0.11	2045.33	28	5.17413
302	0.105	0.219	0.676	0	0	0.0267	0.0093	0.0894	0	0.0123	0	0.8623	0.09	0.12	1960.34	28	5.18134
303	0.105	0.201	0.494	0.2	0	0.0267	0.0093	0.0894	0	0.0123	0	0.8623	0.09	0.11	2008.11	28	5.2
304	0.105	0.201	0.494	0.2	0	0.0267	0.0093	0.0894	0	0.0123	0	0.8623	0.06	0.11	2082.48	28	5.2
305	0.105	0.219	0.676	0	0	0.0267	0.0093	0.0894	0	0.0123	0	0.8623	0.09	0.12	1951.04	28	5.22266
306	0.105	0.201	0.494	0.2	0	0.0267	0.0093	0.0894	0	0.0123	0	0.8623	0.06	0.11	2049.08	28	5.22388
307	0.105	0.192	0.403	0.3	0	0.0267	0.0093	0.0894	0	0.0123	0	0.8623	0.06	0.09	2124.05	28	5.25278
308	0.105	0.21	0.585	0.1	0	0.0267	0.0093	0.0894	0	0.0123	0	0.8623	0.09	0.1	1949.44	28	5.255
309	0.105	0.219	0.676	0	0	0.0267	0.0093	0.0894	0	0.0123	0	0.8623	0.09	0.08	2004.23	28	5.27399
310	0.105	0.201	0.494	0.2	0	0.0267	0.0093	0.0894	0	0.0123	0	0.8623	0.1	0.12	2006.12	28	5.3
311	0.105	0.192	0.403	0.3	0	0.0267	0.0093	0.0894	0	0.0123	0	0.8623	0.09	0.11	2032.43	28	5.3
312	0.105	0.219	0.676	0	0	0.0267	0.0093	0.0894	0	0.0123	0	0.8623	0.09	0.11	1971.17	28	5.3
313	0.105	0.219	0.676	0	0	0.0267	0.0093	0.0894	0	0.0123	0	0.8623	0.06	0.1	2057.89	28	5.3
314	0.105	0.201	0.494	0.2	0	0.0267	0.0093	0.0894	0	0.0123	0	0.8623	0.1	0.12	2001.78	28	5.32338
315	0.105	0.21	0.585	0.1	0	0.0267	0.0093	0.0894	0	0.0123	0	0.8623	0.1	0.13	1999.12	28	5.32338
316	0.105	0.201	0.494	0.2	0	0.0267	0.0093	0.0894	0	0.0123	0	0.8623	0.1	0.12	2023.81	28	5.325
317	0.105	0.219	0.676	0	0	0.0267	0.0093	0.0894	0	0.0123	0	0.8623	0.06	0.1	2079.09	28	5.325
318	0.105	0.219	0.676	0	0	0.0267	0.0093	0.0894	0	0.0123	0	0.8623	0.09	0.08	1996.02	28	5.34486
319	0.105	0.21	0.585	0.1	0	0.0267	0.0093	0.0894	0	0.0123	0	0.8623	0.06	0.09	2093.58	28	5.35
320	0.105	0.192	0.403	0.3	0	0.0267	0.0093	0.0894	0	0.0123	0	0.8623	0.06	0.09	2093.32	28	5.38099
321	0.105	0.219	0.676	0	0	0.0267	0.0093	0.0894	0	0.0123	0	0.8623	0.06	0.1	2069.72	28	5.40936
322	0.105	0.219	0.676	0	0	0.0267	0.0093	0.0894	0	0.0123	0	0.8623	0.09	0.08	2022.27	28	5.42421
323	0.105	0.21	0.585	0.1	0	0.0267	0.0093	0.0894	0	0.0123	0	0.8623	0.06	0.08	2053.54	28	5.43152
324	0.105	0.21	0.585	0.1	0	0.0267	0.0093	0.0894	0	0.0123	0	0.8623	0.1	0.13	1992.28	28	5.44554
325	0.105	0.219	0.676	0	0	0.0267	0.0093	0.0894	0	0.0123	0	0.8623	0.09	0.08	1988.45	28	5.44704
326	0.105	0.21	0.585	0.1	0	0.0267	0.0093	0.0894	0	0.0123	0	0.8623	0.1	0.13	1994.3	28	5.5
327	0.105	0.21	0.585	0.1	0	0.0267	0.0093	0.0894	0	0.0123	0	0.8623	0.09	0.11	2089.19	28	5.5
328	0.105	0.21	0.585	0.1	0	0.0267	0.0093	0.0894	0	0.0123	0	0.8623	0.06	0.09	2093.53	28	5.5
329	0.105	0.192	0.403	0.3	0	0.0267	0.0093	0.0894	0	0.0123	0	0.8623	0.06	0.1	2008.58	28	5.52239
330	0.105	0.192	0.403	0.3	0	0.0267	0.0093	0.0894	0	0.0123	0	0.8623	0.09	0.12	1978.93	28	5.52295
331	0.105	0.192	0.403	0.3	0	0.0267	0.0093	0.0894	0	0.0123	0	0.8623	0.06	0.1	2101.11	28	5.55
332	0.105	0.21	0.585	0.1	0	0.0267	0.0093	0.0894	0	0.0123	0	0.8623	0.06	0.09	2109.41	28	5.55
333	0.105	0.192	0.403	0.3	0	0.0267	0.0093	0.0894	0	0.0123	0	0.8623	0.09	0.12	2000	28	5.55542
334	0.105	0.21	0.585	0.1	0	0.0267	0.0093	0.0894	0	0.0123	0	0.8623	0.09	0.1	1974.04	28	5.58631
335	0.105	0.21	0.585	0.1	0	0.0267	0.0093	0.0894	0	0.0123	0	0.8623	0.06	0.08	2047.34	28	5.60342
336	0.105	0.192	0.403	0.3	0	0.0267	0.0093	0.0894	0	0.0123	0	0.8623	0.09	0.09	2054.92	28	5.61351
337	0.105	0.192	0.403	0.3	0	0.0267	0.0093	0.0894	0	0.0123	0	0.8623	0.09	0.12	1999	28	5.62874
338	0.105	0.21	0.585	0.1	0	0.0267	0.0093	0.0894	0	0.0123	0	0.8623	0.1	0.13	1977.61	28	5.65
339	0.105	0.21	0.585	0.1	0	0.0267	0.0093	0.0894	0	0.0123	0	0.8623	0.06	0.09	2122.94	28	5.65
340	0.105	0.21	0.585	0.1	0	0.0267	0.0093	0.0894	0	0.0123	0	0.8623	0.1	0.13	1994.62	28	5.7
341	0.105	0.219	0.676	0	0	0.0267	0.0093	0.0894	0	0.0123	0	0.8623	0.09	0.08	1973.7	28	5.71117
342	0.105	0.219	0.676	0	0	0.0267	0.0093	0.0894	0	0.0123	0	0.8623	0.09	0.08	2027.21	28	5.7382
343	0.105	0.192	0.403	0.3	0	0.0267	0.0093	0.0894	0	0.0123	0	0.8623	0.06	0.1	2130.59	28	5.74257
344	0.105	0.21	0.585	0.1	0	0.0267	0.0093	0.0894	0	0.0123	0	0.8623	0.06	0.08	2071.41	28	5.74428
345	0.105	0.192	0.403	0.3	0	0.0267	0.0093	0.0894	0	0.0123	0	0.8623	0.06	0.1	1997.04	28	5.77114
346	0.105	0.192	0.403	0.3	0	0.0267	0.0093	0.0894	0	0.0123	0	0.8623	0.06	0.1	1984.78	28	5.77114
347	0.105	0.192	0.403	0.3	0	0.0267	0.0093	0.0894	0	0.0123	0	0.8623	0.06	0.1	2114.29	28	5.79208
348	0.105	0.21	0.585	0.1	0	0.0267	0.0093	0.0894	0	0.0123	0	0.8623	0.06	0.09	2102.48	28	5.8
349	0.105	0.192	0.403	0.3	0	0.0267	0.0093	0.0894	0	0.0123	0	0.8623	0.06	0.1	2109.47	28	5.81252
350	0.105	0.219	0.676	0	0	0.0267	0.0093	0.0894	0	0.0123	0	0.8623	0.06	0.09	2042.1	28	5.84242
351	0.105	0.192	0.403	0.3	0	0.0267	0.0093	0.0894	0	0.0123	0	0.8623	0.09	0.08	1995.11	28	5.84393
352	0.105	0.192	0.403	0.3	0	0.0267	0.0093	0.0894	0	0.0123	0	0.8623	0.06	0.1	2135.2	28	5.85059
353	0.105	0.219	0.676	0	0	0.0267	0.0093	0.0894	0	0.0123	0	0.8623	0.09	0.08	1971.3	28	5.8578
354	0.105	0.192	0.403	0.3	0	0.0267	0.0093	0.0894	0	0.0123	0	0.8623	0.09	0.09	2086.01	28	5.90593
355	0.105	0.192	0.403	0.3	0	0.0267	0.0093	0.0894	0	0.0123	0	0.8623	0.09	0.1	2094.47	28	5.91152
356	0.105	0.192	0.403	0.3	0	0.0267	0.0093	0.0894	0	0.0123	0	0.8623	0.09	0.12	2000.6	28	5.91656
357	0.105	0.192	0.403	0.3	0	0.0267	0.0093	0.0894	0	0.0123	0	0.8623	0.06	0.08	2096.2	28	5.92931
358	0.105	0.192	0.403	0.3	0	0.0267	0.0093	0.0894	0	0.0123	0	0.8623	0.06	0.1	2085.88	28	5.94059
359	0.105	0.192	0.403	0.3	0	0.0267	0.0093	0.0894	0	0.0123	0	0.8623	0.06	0.1	2112.78	28	5.97015
360	0.105	0.219	0.676	0	0	0.0267	0.0093	0.0894	0	0.0123	0	0.8623	0.09	0.08	2038.92	28	5.97071
361	0.105	0.21	0.585	0.1	0	0.0267	0.0093	0.0894	0	0.0123	0	0.8623	0.06	0.09	2095.66	28	6
362	0.105	0.192	0.403	0.3	0	0.0267	0.0093	0.0894	0	0.0123	0	0.8623	0.06	0.09	2118.96	28	6.00002
363	0.105	0.192	0.403	0.3	0	0.0267	0.0093	0.0894	0	0.0123	0	0.8623	0.09	0.1	2103.35	28	6.01386
364	0.105	0.192	0.403	0.3	0	0.0267	0.0093	0.0894	0	0.0123	0	0.8623	0.06	0.1	2187.57	28	6.02897
365	0.105	0.21	0.585	0.1	0	0.0267	0.0093	0.0894	0	0.0123	0	0.8623	0.06	0.08	2049.15	28	6.06546
366	0.105	0.21	0.585	0.1	0	0.0267	0.0093	0.0894	0	0.0123	0	0.8623	0.06	0.08	2069.26	28	6.09898
367	0.105	0.21	0.585	0.1	0	0.0267	0.0093	0.0894	0	0.0123	0	0.8623	0.1	0.13	1973.96	28	6.1
368	0.105	0.219	0.676	0	0	0.0267	0.0093	0.0894	0	0.0123	0	0.8623	0.06	0.09	2077.71	28	6.10219
369	0.105	0.192	0.403	0.3	0	0.0267	0.0093	0.0894	0	0.0123	0	0.8623	0.09	0.1	2107.32	28	6.11328
370	0.105	0.219	0.676	0	0	0.0267	0.0093	0.0894	0	0.0123	0	0.8623	0.06	0.09	2077.62	28	6.15695
371	0.105	0.21	0.585	0.1	0	0.0267	0.0093	0.0894	0	0.0123	0	0.8623	0.06	0.08	2062.58	28	6.16591
372	0.105	0.219	0.676	0	0	0.0267	0.0093	0.0894	0	0.0123	0	0.8623	0.06	0.09	2071.12	28	6.21945
373	0.105	0.219	0.676	0	0	0.0267	0.0093	0.0894	0	0.0123	0	0.8623	0.09	0.08	2034.58	28	6.22616
374	0.105	0.219	0.676	0	0	0.0267	0.0093	0.0894	0	0.0123	0	0.8623	0.09	0.1	2014.1	28	6.24929
375	0.105	0.192	0.403	0.3	0	0.0267	0.0093	0.0894	0	0.0123	0	0.8623	0.09	0.09	2068.17	28	6.25931
376	0.105	0.219	0.676	0	0	0.0267	0.0093	0.0894	0	0.0123	0	0.8623	0.09	0.08	2042.19	28	6.28569
377	0.105	0.219	0.676	0	0	0.0267	0.0093	0.0894	0	0.0123	0	0.8623	0.09	0.08	2016.9	28	6.29121
378	0.105	0.21	0.585	0.1	0	0.0267	0.0093	0.0894	0	0.0123	0	0.8623	0.06	0.08	2049.03	28	6.29308
379	0.105	0.192	0.403	0.3	0	0.0267	0.0093	0.0894	0	0.0123	0	0.8623	0.06	0.08	2035.04	28	6.29327
380	0.105	0.219	0.676	0	0	0.0267	0.0093	0.0894	0	0.0123	0	0.8623	0.06	0.09	2112.07	28	6.30001
381	0.105	0.192	0.403	0.3	0	0.0267	0.0093	0.0894	0	0.0123	0	0.8623	0.06	0.08	2069.99	28	6.30533
382	0.105	0.192	0.403	0.3	0	0.0267	0.0093	0.0894	0	0.0123	0	0.8623	0.09	0.12	1986.28	28	6.31894
383	0.105	0.219	0.676	0	0	0.0267	0.0093	0.0894	0	0.0123	0	0.8623	0.09	0.08	2024.37	28	6.31916
384	0.105	0.192	0.403	0.3	0	0.0267	0.0093	0.0894	0	0.0123	0	0.8623	0.06	0.08	2064.68	28	6.3367
385	0.105	0.192	0.403	0.3	0	0.0267	0.0093	0.0894	0	0.0123	0	0.8623	0.09	0.12	1981.91	28	6.34078
386	0.105	0.192	0.403	0.3	0	0.0267	0.0093	0.0894	0	0.0123	0	0.8623	0.09	0.1	2059.48	28	6.34343
387	0.105	0.219	0.676	0	0	0.0267	0.0093	0.0894	0	0.0123	0	0.8623	0.09	0.11	1975.46	28	6.37703
388	0.105	0.219	0.676	0	0	0.0267	0.0093	0.0894	0	0.0123	0	0.8623	0.09	0.11	1975.46	28	6.37703
389	0.105	0.192	0.403	0.3	0	0.0267	0.0093	0.0894	0	0.0123	0	0.8623	0.09	0.09	2092.26	28	6.39363
390	0.105	0.21	0.585	0.1	0	0.0267	0.0093	0.0894	0	0.0123	0	0.8623	0.06	0.08	2075.69	28	6.40257
391	0.105	0.192	0.403	0.3	0	0.0267	0.0093	0.0894	0	0.0123	0	0.8623	0.09	0.1	2086.92	28	6.4227
392	0.105	0.219	0.676	0	0	0.0267	0.0093	0.0894	0	0.0123	0	0.8623	0.09	0.1	2036.29	28	6.44002
393	0.105	0.192	0.403	0.3	0	0.0267	0.0093	0.0894	0	0.0123	0	0.8623	0.06	0.08	2063.46	28	6.44356
394	0.105	0.192	0.403	0.3	0	0.0267	0.0093	0.0894	0	0.0123	0	0.8623	0.06	0.08	2074.33	28	6.45
395	0.105	0.219	0.676	0	0	0.0267	0.0093	0.0894	0	0.0123	0	0.8623	0.09	0.1	2014.12	28	6.45995
396	0.105	0.21	0.585	0.1	0	0.0267	0.0093	0.0894	0	0.0123	0	0.8623	0.06	0.08	2070.4	28	6.47343
397	0.105	0.192	0.403	0.3	0	0.0267	0.0093	0.0894	0	0.0123	0	0.8623	0.06	0.08	2055.76	28	6.47638
398	0.105	0.201	0.494	0.2	0	0.0267	0.0093	0.0894	0	0.0123	0	0.8623	0.09	0.08	2069.06	28	6.48824
399	0.105	0.219	0.676	0	0	0.0267	0.0093	0.0894	0	0.0123	0	0.8623	0.09	0.11	2028.07	28	6.49416
400	0.105	0.219	0.676	0	0	0.0267	0.0093	0.0894	0	0.0123	0	0.8623	0.09	0.11	2028.07	28	6.49416
401	0.105	0.192	0.403	0.3	0	0.0267	0.0093	0.0894	0	0.0123	0	0.8623	0.09	0.1	2108.6	28	6.50722
402	0.105	0.21	0.585	0.1	0	0.0267	0.0093	0.0894	0	0.0123	0	0.8623	0.06	0.08	2088.3	28	6.52063
403	0.105	0.192	0.403	0.3	0	0.0267	0.0093	0.0894	0	0.0123	0	0.8623	0.06	0.08	2055.45	28	6.52378
404	0.105	0.192	0.403	0.3	0	0.0267	0.0093	0.0894	0	0.0123	0	0.8623	0.09	0.1	2100.52	28	6.52714
405	0.105	0.219	0.676	0	0	0.0267	0.0093	0.0894	0	0.0123	0	0.8623	0.09	0.1	2019.12	28	6.528
406	0.105	0.192	0.403	0.3	0	0.0267	0.0093	0.0894	0	0.0123	0	0.8623	0.09	0.09	2081.84	28	6.53775
407	0.105	0.219	0.676	0	0	0.0267	0.0093	0.0894	0	0.0123	0	0.8623	0.09	0.1	1997.51	28	6.57106
408	0.105	0.192	0.403	0.3	0	0.0267	0.0093	0.0894	0	0.0123	0	0.8623	0.06	0.08	2079.27	28	6.59059
409	0.105	0.219	0.676	0	0	0.0267	0.0093	0.0894	0	0.0123	0	0.8623	0.09	0.08	2008.3	28	6.76074
410	0.105	0.219	0.676	0	0	0.0267	0.0093	0.0894	0	0.0123	0	0.8623	0.09	0.11	2013.97	28	6.78442
411	0.105	0.219	0.676	0	0	0.0267	0.0093	0.0894	0	0.0123	0	0.8623	0.09	0.11	2013.97	28	6.78442
412	0.105	0.192	0.403	0.3	0	0.0267	0.0093	0.0894	0	0.0123	0	0.8623	0.09	0.08	2074.63	28	6.79456
413	0.105	0.192	0.403	0.3	0	0.0267	0.0093	0.0894	0	0.0123	0	0.8623	0.09	0.1	2101.66	28	6.7966
414	0.105	0.192	0.403	0.3	0	0.0267	0.0093	0.0894	0	0.0123	0	0.8623	0.09	0.1	2110.33	28	6.83975
415	0.105	0.192	0.403	0.3	0	0.0267	0.0093	0.0894	0	0.0123	0	0.8623	0.06	0.08	2103.95	28	6.90695
416	0.105	0.192	0.403	0.3	0	0.0267	0.0093	0.0894	0	0.0123	0	0.8623	0.09	0.08	2012.59	28	6.97673
417	0.105	0.219	0.676	0	0	0.0267	0.0093	0.0894	0	0.0123	0	0.8623	0.09	0.11	2029.3	28	6.98884
418	0.105	0.219	0.676	0	0	0.0267	0.0093	0.0894	0	0.0123	0	0.8623	0.09	0.11	2029.3	28	6.98884
419	0.105	0.192	0.403	0.3	0	0.0267	0.0093	0.0894	0	0.0123	0	0.8623	0.09	0.08	2021.43	28	6.99498
420	0.105	0.192	0.403	0.3	0	0.0267	0.0093	0.0894	0	0.0123	0	0.8623	0.06	0.08	2112.43	28	7.0289
421	0.105	0.192	0.403	0.3	0	0.0267	0.0093	0.0894	0	0.0123	0	0.8623	0.1	0.13	2004.33	28	7.04399
422	0.105	0.192	0.403	0.3	0	0.0267	0.0093	0.0894	0	0.0123	0	0.8623	0.1	0.13	2019.05	28	7.06468
423	0.105	0.192	0.403	0.3	0	0.0267	0.0093	0.0894	0	0.0123	0	0.8623	0.1	0.13	2034.08	28	7.06468
424	0.105	0.192	0.403	0.3	0	0.0267	0.0093	0.0894	0	0.0123	0	0.8623	0.1	0.11	2094.26	28	7.1
425	0.105	0.192	0.403	0.3	0	0.0267	0.0093	0.0894	0	0.0123	0	0.8623	0.09	0.1	2061.49	28	7.12928
426	0.105	0.192	0.403	0.3	0	0.0267	0.0093	0.0894	0	0.0123	0	0.8623	0.06	0.08	2103.68	28	7.1465
427	0.105	0.192	0.403	0.3	0	0.0267	0.0093	0.0894	0	0.0123	0	0.8623	0.1	0.13	2016.31	28	7.15
428	0.105	0.192	0.403	0.3	0	0.0267	0.0093	0.0894	0	0.0123	0	0.8623	0.1	0.13	2011.59	28	7.15
429	0.105	0.192	0.403	0.3	0	0.0267	0.0093	0.0894	0	0.0123	0	0.8623	0.1	0.13	2031.93	28	7.15
430	0.105	0.21	0.585	0.1	0	0.0267	0.0093	0.0894	0	0.0123	0	0.8623	0.09	0.08	2073.41	28	7.16415
431	0.105	0.192	0.403	0.3	0	0.0267	0.0093	0.0894	0	0.0123	0	0.8623	0.06	0.08	2091.63	28	7.18021
432	0.105	0.192	0.403	0.3	0	0.0267	0.0093	0.0894	0	0.0123	0	0.8623	0.06	0.08	2127.46	28	7.21443
433	0.105	0.192	0.403	0.3	0	0.0267	0.0093	0.0894	0	0.0123	0	0.8623	0.1	0.11	2137.84	28	7.25
434	0.105	0.219	0.676	0	0	0.0267	0.0093	0.0894	0	0.0123	0	0.8623	0.09	0.11	1994.16	28	7.31781
435	0.105	0.219	0.676	0	0	0.0267	0.0093	0.0894	0	0.0123	0	0.8623	0.09	0.11	1994.16	28	7.31781
436	0.105	0.192	0.403	0.3	0	0.0267	0.0093	0.0894	0	0.0123	0	0.8623	0.09	0.08	2124.46	28	7.35972
437	0.105	0.192	0.403	0.3	0	0.0267	0.0093	0.0894	0	0.0123	0	0.8623	0.09	0.1	2059.57	28	7.38453
438	0.105	0.192	0.403	0.3	0	0.0267	0.0093	0.0894	0	0.0123	0	0.8623	0.1	0.13	2012.34	28	7.3888
439	0.105	0.192	0.403	0.3	0	0.0267	0.0093	0.0894	0	0.0123	0	0.8623	0.09	0.1	2076.65	28	7.44246
440	0.105	0.219	0.676	0	0	0.0267	0.0093	0.0894	0	0.0123	0	0.8623	0.09	0.11	2032.69	28	7.45297
441	0.105	0.219	0.676	0	0	0.0267	0.0093	0.0894	0	0.0123	0	0.8623	0.09	0.11	2032.69	28	7.45297
442	0.105	0.192	0.403	0.3	0	0.0267	0.0093	0.0894	0	0.0123	0	0.8623	0.06	0.08	2136.8	28	7.46495
443	0.105	0.192	0.403	0.3	0	0.0267	0.0093	0.0894	0	0.0123	0	0.8623	0.06	0.08	2069.57	28	7.46663
444	0.105	0.192	0.403	0.3	0	0.0267	0.0093	0.0894	0	0.0123	0	0.8623	0.06	0.08	2082.94	28	7.4777
445	0.105	0.192	0.403	0.3	0	0.0267	0.0093	0.0894	0	0.0123	0	0.8623	0.09	0.1	2082.85	28	7.53992
446	0.105	0.192	0.403	0.3	0	0.0267	0.0093	0.0894	0	0.0123	0	0.8623	0.1	0.13	2003.69	28	7.56219
447	0.105	0.192	0.403	0.3	0	0.0267	0.0093	0.0894	0	0.0123	0	0.8623	0.1	0.13	2022.76	28	7.6
448	0.105	0.192	0.403	0.3	0	0.0267	0.0093	0.0894	0	0.0123	0	0.8623	0.1	0.11	2103.46	28	7.65
449	0.105	0.201	0.494	0.2	0	0.0267	0.0093	0.0894	0	0.0123	0	0.8623	0.09	0.08	1993.87	28	7.68163
450	0.105	0.192	0.403	0.3	0	0.0267	0.0093	0.0894	0	0.0123	0	0.8623	0.1	0.13	2037.38	28	7.7
451	0.105	0.192	0.403	0.3	0	0.0267	0.0093	0.0894	0	0.0123	0	0.8623	0.1	0.13	1992.98	28	7.7
452	0.105	0.192	0.403	0.3	0	0.0267	0.0093	0.0894	0	0.0123	0	0.8623	0.06	0.08	2101.07	28	7.87096
453	0.105	0.192	0.403	0.3	0	0.0267	0.0093	0.0894	0	0.0123	0	0.8623	0.06	0.08	2131.36	28	7.87637
454	0.105	0.192	0.403	0.3	0	0.0267	0.0093	0.0894	0	0.0123	0	0.8623	0.09	0.08	2085.98	28	7.87654
455	0.105	0.201	0.494	0.2	0	0.0267	0.0093	0.0894	0	0.0123	0	0.8623	0.09	0.08	1992.26	28	7.88527
456	0.105	0.192	0.403	0.3	0	0.0267	0.0093	0.0894	0	0.0123	0	0.8623	0.06	0.08	2122.53	28	7.92063
457	0.105	0.192	0.403	0.3	0	0.0267	0.0093	0.0894	0	0.0123	0	0.8623	0.1	0.13	2031.34	28	7.9703
458	0.105	0.192	0.403	0.3	0	0.0267	0.0093	0.0894	0	0.0123	0	0.8623	0.1	0.11	2018.19	28	8
459	0.105	0.192	0.403	0.3	0	0.0267	0.0093	0.0894	0	0.0123	0	0.8623	0.1	0.11	2150.36	28	8
460	0.105	0.192	0.403	0.3	0	0.0267	0.0093	0.0894	0	0.0123	0	0.8623	0.06	0.08	2122.42	28	8
461	0.105	0.201	0.494	0.2	0	0.0267	0.0093	0.0894	0	0.0123	0	0.8623	0.09	0.08	2042.66	28	8.13602
462	0.105	0.21	0.585	0.1	0	0.0267	0.0093	0.0894	0	0.0123	0	0.8623	0.09	0.08	2118.11	28	8.21711
463	0.105	0.192	0.403	0.3	0	0.0267	0.0093	0.0894	0	0.0123	0	0.8623	0.1	0.11	2038	28	8.21762
464	0.105	0.201	0.494	0.2	0	0.0267	0.0093	0.0894	0	0.0123	0	0.8623	0.09	0.08	2074.74	28	8.33585
465	0.105	0.192	0.403	0.3	0	0.0267	0.0093	0.0894	0	0.0123	0	0.8623	0.09	0.08	2043.86	28	8.34937
466	0.105	0.21	0.585	0.1	0	0.0267	0.0093	0.0894	0	0.0123	0	0.8623	0.09	0.08	2026.13	28	8.5159
467	0.105	0.192	0.403	0.3	0	0.0267	0.0093	0.0894	0	0.0123	0	0.8623	0.09	0.08	2103.59	28	8.66781
468	0.105	0.21	0.585	0.1	0	0.0267	0.0093	0.0894	0	0.0123	0	0.8623	0.09	0.08	2149.54	28	8.66922
469	0.105	0.192	0.403	0.3	0	0.0267	0.0093	0.0894	0	0.0123	0	0.8623	0.06	0.08	2081.94	28	8.74126
470	0.105	0.192	0.403	0.3	0	0.0267	0.0093	0.0894	0	0.0123	0	0.8623	0.1	0.11	2032.71	28	8.75
471	0.105	0.192	0.403	0.3	0	0.0267	0.0093	0.0894	0	0.0123	0	0.8623	0.09	0.08	2062.19	28	8.76043
472	0.105	0.192	0.403	0.3	0	0.0267	0.0093	0.0894	0	0.0123	0	0.8623	0.1	0.11	2094.75	28	8.81166
473	0.105	0.201	0.494	0.2	0	0.0267	0.0093	0.0894	0	0.0123	0	0.8623	0.09	0.08	2069.15	28	8.8511
474	0.105	0.21	0.585	0.1	0	0.0267	0.0093	0.0894	0	0.0123	0	0.8623	0.09	0.08	2067.81	28	8.87026
475	0.105	0.192	0.403	0.3	0	0.0267	0.0093	0.0894	0	0.0123	0	0.8623	0.1	0.11	2129.05	28	9.05473
476	0.105	0.192	0.403	0.3	0	0.0267	0.0093	0.0894	0	0.0123	0	0.8623	0.09	0.09	2055.31	28	9.2285
477	0.105	0.192	0.403	0.3	0	0.0267	0.0093	0.0894	0	0.0123	0	0.8623	0.09	0.09	2055.31	28	9.2285
478	0.105	0.201	0.494	0.2	0	0.0267	0.0093	0.0894	0	0.0123	0	0.8623	0.09	0.08	2054.53	28	9.23499
479	0.105	0.192	0.403	0.3	0	0.0267	0.0093	0.0894	0	0.0123	0	0.8623	0.09	0.09	2053.27	28	9.37025
480	0.105	0.192	0.403	0.3	0	0.0267	0.0093	0.0894	0	0.0123	0	0.8623	0.09	0.09	2053.27	28	9.37025
481	0.105	0.192	0.403	0.3	0	0.0267	0.0093	0.0894	0	0.0123	0	0.8623	0.09	0.08	2092.17	28	9.40422
482	0.105	0.192	0.403	0.3	0	0.0267	0.0093	0.0894	0	0.0123	0	0.8623	0.09	0.09	2105.62	28	9.40571
483	0.105	0.192	0.403	0.3	0	0.0267	0.0093	0.0894	0	0.0123	0	0.8623	0.09	0.09	2105.62	28	9.40571
484	0.105	0.192	0.403	0.3	0	0.0267	0.0093	0.0894	0	0.0123	0	0.8623	0.1	0.11	2077.59	28	9.45
485	0.105	0.192	0.403	0.3	0	0.0267	0.0093	0.0894	0	0.0123	0	0.8623	0.09	0.08	2079.24	28	9.56049
486	0.105	0.21	0.585	0.1	0	0.0267	0.0093	0.0894	0	0.0123	0	0.8623	0.09	0.08	2090.32	28	9.62112
487	0.105	0.21	0.585	0.1	0	0.0267	0.0093	0.0894	0	0.0123	0	0.8623	0.09	0.08	2108.43	28	9.63465
488	0.105	0.192	0.403	0.3	0	0.0267	0.0093	0.0894	0	0.0123	0	0.8623	0.09	0.09	2093.03	28	9.6845
489	0.105	0.192	0.403	0.3	0	0.0267	0.0093	0.0894	0	0.0123	0	0.8623	0.09	0.09	2093.03	28	9.6845
490	0.105	0.192	0.403	0.3	0	0.0267	0.0093	0.0894	0	0.0123	0	0.8623	0.09	0.09	2069.47	28	9.81562
491	0.105	0.192	0.403	0.3	0	0.0267	0.0093	0.0894	0	0.0123	0	0.8623	0.09	0.09	2069.47	28	9.81562
492	0.105	0.201	0.494	0.2	0	0.0267	0.0093	0.0894	0	0.0123	0	0.8623	0.09	0.08	2067.99	28	9.82939
493	0.105	0.21	0.585	0.1	0	0.0267	0.0093	0.0894	0	0.0123	0	0.8623	0.09	0.08	2072.5	28	9.90046
494	0.105	0.192	0.403	0.3	0	0.0267	0.0093	0.0894	0	0.0123	0	0.8623	0.09	0.09	2069.47	28	9.91377
495	0.105	0.192	0.403	0.3	0	0.0267	0.0093	0.0894	0	0.0123	0	0.8623	0.09	0.09	2150.34	28	10.0381
496	0.105	0.192	0.403	0.3	0	0.0267	0.0093	0.0894	0	0.0123	0	0.8623	0.09	0.09	2150.34	28	10.0381
497	0.105	0.201	0.494	0.2	0	0.0267	0.0093	0.0894	0	0.0123	0	0.8623	0.09	0.08	2033.11	28	10.0693
498	0.105	0.192	0.403	0.3	0	0.0267	0.0093	0.0894	0	0.0123	0	0.8623	0.09	0.08	2110.76	28	10.0958
499	0.105	0.192	0.403	0.3	0	0.0267	0.0093	0.0894	0	0.0123	0	0.8623	0.09	0.08	2120.48	28	10.8647
500	0.105	0.192	0.403	0.3	0	0.0267	0.0093	0.0894	0	0.0123	0	0.8623	0.09	0.08	2122.46	28	10.9991
501	0.105	0.192	0.403	0.3	0	0.0267	0.0093	0.0894	0	0.0123	0	0.8623	0.09	0.08	2150.86	28	11.6269
502	0.105	0.192	0.403	0.3	0	0.0267	0.0093	0.0894	0	0.0123	0	0.8623	0.09	0.08	2116.16	28	11.93
503	0.159	0.1488	0.3101	0.3821	0.0252381	0.0456809	0.0686476	0.028519	0	0.0108524	0	0.82081	0.06	0.08	1946.3	28	2.87
504	0.159	0.1488	0.3101	0.3821	0.0252381	0.0456809	0.0686476	0.028519	0	0.0108524	0	0.82081	0.06	0.08	1959.26	28	3.24
505	0.159	0.1488	0.3101	0.3821	0.0252381	0.0456809	0.0686476	0.028519	0	0.0108524	0	0.82081	0.06	0.08	1954.63	28	3.29
506	0.159	0.1488	0.3101	0.3821	0.0252381	0.0456809	0.0686476	0.028519	0	0.0108524	0	0.82081	0.06	0.08	1968.52	28	3.58
507	0.159	0.1488	0.3101	0.3821	0.0252381	0.0456809	0.0686476	0.028519	0	0.0108524	0	0.82081	0.06	0.08	1972.22	28	3.61
508	0.159	0.1488	0.3101	0.3821	0.0252381	0.0456809	0.0686476	0.028519	0	0.0108524	0	0.82081	0.06	0.08	1965.74	28	3.645
509	0.159	0.1488	0.3101	0.3821	0.0252381	0.0456809	0.0686476	0.028519	0	0.0108524	0	0.82081	0.06	0.08	1962.96	28	3.71
510	0.159	0.1488	0.3101	0.3821	0.0252381	0.0456809	0.0686476	0.028519	0	0.0108524	0	0.82081	0.09	0.08	1990.74	28	4.01
511	0.159	0.1488	0.3101	0.3821	0.0252381	0.0456809	0.0686476	0.028519	0	0.0108524	0	0.82081	0.09	0.08	2000.93	28	4.155
512	0.159	0.1488	0.3101	0.3821	0.0252381	0.0456809	0.0686476	0.028519	0	0.0108524	0	0.82081	0.09	0.08	2001.85	28	4.24
513	0.159	0.1488	0.3101	0.3821	0.0252381	0.0456809	0.0686476	0.028519	0	0.0108524	0	0.82081	0.09	0.08	2011.11	28	4.3
514	0.159	0.1488	0.3101	0.3821	0.0252381	0.0456809	0.0686476	0.028519	0	0.0108524	0	0.82081	0.09	0.08	2000	28	4.445
515	0.159	0.1488	0.3101	0.3821	0.0252381	0.0456809	0.0686476	0.028519	0	0.0108524	0	0.82081	0.09	0.08	2005.56	28	4.56
516	0.159	0.1488	0.3101	0.3821	0.0252381	0.0456809	0.0686476	0.028519	0	0.0108524	0	0.82081	0.09	0.08	2009.26	28	4.88
517	0.07	0.149	0.481	0.3	0	0.0178	0.0062	0.0596	0	0.0082	0	0.9082	0.09	0.06	2045.74	28	1.51515
518	0.07	0.149	0.481	0.3	0	0.0178	0.0062	0.0596	0	0.0082	0	0.9082	0.09	0.06	2045.74	28	1.58416
519	0.07	0.176	0.754	0	0	0.0178	0.0062	0.0596	0	0.0082	0	0.9082	0.09	0.06	2045.74	28	4.5
520	0.07	0.176	0.754	0	0	0.0178	0.0062	0.0596	0	0.0082	0	0.9082	0.09	0.06	2045.74	28	5.39604
521	0.07	0.149	0.481	0.3	0	0.0178	0.0062	0.0596	0	0.0082	0	0.9082	0.06	0.08	2152.32	28	5.96059
522	0.07	0.149	0.481	0.3	0	0.0178	0.0062	0.0596	0	0.0082	0	0.9082	0.06	0.08	2154.38	28	6.05
523	0.07	0.149	0.481	0.3	0	0.0178	0.0062	0.0596	0	0.0082	0	0.9082	0.06	0.08	2146.3	28	6.05
524	0.07	0.149	0.481	0.3	0	0.0178	0.0062	0.0596	0	0.0082	0	0.9082	0.06	0.08	2140.22	28	6.2
525	0.07	0.149	0.481	0.3	0	0.0178	0.0062	0.0596	0	0.0082	0	0.9082	0.06	0.08	2157.73	28	6.21891
526	0.07	0.176	0.754	0	0	0.0178	0.0062	0.0596	0	0.0082	0	0.9082	0.09	0.1	2046.07	28	6.43564
527	0.07	0.176	0.754	0	0	0.0178	0.0062	0.0596	0	0.0082	0	0.9082	0.09	0.1	2067.48	28	7.92079
528	0.07	0.176	0.754	0	0	0.0178	0.0062	0.0596	0	0.0082	0	0.9082	0.09	0.08	2076.41	28	8.31683
529	0.07	0.176	0.754	0	0	0.0178	0.0062	0.0596	0	0.0082	0	0.9082	0.09	0.08	2076.41	28	8.41584
530	0.07	0.158	0.572	0.2	0	0.0178	0.0062	0.0596	0	0.0082	0	0.9082	0.09	0.08	2112.84	28	8.98109
531	0.07	0.158	0.572	0.2	0	0.0178	0.0062	0.0596	0	0.0082	0	0.9082	0.09	0.08	2112.84	28	8.98109
532	0.07	0.158	0.572	0.2	0	0.0178	0.0062	0.0596	0	0.0082	0	0.9082	0.09	0.08	2187.93	28	9.0099
533	0.07	0.158	0.572	0.2	0	0.0178	0.0062	0.0596	0	0.0082	0	0.9082	0.09	0.08	2162.7	28	9.2
534	0.07	0.176	0.754	0	0	0.0178	0.0062	0.0596	0	0.0082	0	0.9082	0.09	0.08	2056.71	28	9.2
535	0.07	0.158	0.572	0.2	0	0.0178	0.0062	0.0596	0	0.0082	0	0.9082	0.09	0.08	2156.7	28	9.25743
536	0.07	0.158	0.572	0.2	0	0.0178	0.0062	0.0596	0	0.0082	0	0.9082	0.09	0.08	2161.42	28	9.3
537	0.07	0.158	0.572	0.2	0	0.0178	0.0062	0.0596	0	0.0082	0	0.9082	0.09	0.08	2169.63	28	9.50024
538	0.07	0.176	0.754	0	0	0.0178	0.0062	0.0596	0	0.0082	0	0.9082	0.09	0.08	2056.71	28	9.56125
539	0.07	0.176	0.754	0	0	0.0178	0.0062	0.0596	0	0.0082	0	0.9082	0.09	0.08	2075.25	28	9.65347
540	0.07	0.176	0.754	0	0	0.0178	0.0062	0.0596	0	0.0082	0	0.9082	0.09	0.08	2089.55	28	9.75
541	0.07	0.158	0.572	0.2	0	0.0178	0.0062	0.0596	0	0.0082	0	0.9082	0.09	0.08	2005.64	28	10.3287
542	0.07	0.158	0.572	0.2	0	0.0178	0.0062	0.0596	0	0.0082	0	0.9082	0.09	0.08	2005.64	28	10.3287
543	0.07	0.158	0.572	0.2	0	0.0178	0.0062	0.0596	0	0.0082	0	0.9082	0.09	0.08	2063.93	28	10.4647
544	0.07	0.158	0.572	0.2	0	0.0178	0.0062	0.0596	0	0.0082	0	0.9082	0.09	0.08	2063.93	28	10.4647
545	0.07	0.158	0.572	0.2	0	0.0178	0.0062	0.0596	0	0.0082	0	0.9082	0.09	0.08	2084.95	28	10.5418
546	0.07	0.158	0.572	0.2	0	0.0178	0.0062	0.0596	0	0.0082	0	0.9082	0.09	0.08	2084.95	28	10.5418
547	0.07	0.158	0.572	0.2	0	0.0178	0.0062	0.0596	0	0.0082	0	0.9082	0.09	0.08	2096.06	28	10.8609
548	0.07	0.158	0.572	0.2	0	0.0178	0.0062	0.0596	0	0.0082	0	0.9082	0.09	0.08	2096.06	28	10.8609
549	0.07	0.158	0.572	0.2	0	0.0178	0.0062	0.0596	0	0.0082	0	0.9082	0.09	0.08	2045.74	28	11.047
550	0.07	0.158	0.572	0.2	0	0.0178	0.0062	0.0596	0	0.0082	0	0.9082	0.09	0.08	2045.74	28	11.047
551	0.07	0.149	0.481	0.3	0	0.0178	0.0062	0.0596	0	0.0082	0	0.9082	0.09	0.08	2061.13	28	11.6468
552	0.07	0.149	0.481	0.3	0	0.0178	0.0062	0.0596	0	0.0082	0	0.9082	0.09	0.08	2056.54	28	12.3858
553	0.07	0.149	0.481	0.3	0	0.0178	0.0062	0.0596	0	0.0082	0	0.9082	0.09	0.08	2051.97	28	12.6901
554	0.07	0.149	0.481	0.3	0	0.0178	0.0062	0.0596	0	0.0082	0	0.9082	0.09	0.08	2026.96	28	13.0106
555	0.042	0.1846	0.4734	0.3	0	0.0179351	0.00397297	0.0266757	0	0.00499459	0	0.946422	0.06	0.07	2116.82	28	7.44
556	0.042	0.1846	0.4734	0.3	0	0.0179351	0.00397297	0.0266757	0	0.00499459	0	0.946422	0.06	0.07	2107.48	28	7.74
557	0.042	0.1846	0.4734	0.3	0	0.0179351	0.00397297	0.0266757	0	0.00499459	0	0.946422	0.06	0.07	2133.64	28	7.855
558	0.042	0.1846	0.4734	0.3	0	0.0179351	0.00397297	0.0266757	0	0.00499459	0	0.946422	0.06	0.07	2111.68	28	8.065
559	0.042	0.1846	0.4734	0.3	0	0.0179351	0.00397297	0.0266757	0	0.00499459	0	0.946422	0.06	0.07	2150.47	28	8.27
560	0.042	0.1846	0.4734	0.3	0	0.0179351	0.00397297	0.0266757	0	0.00499459	0	0.946422	0.06	0.07	2133.18	28	8.33
561	0.042	0.1846	0.4734	0.3	0	0.0179351	0.00397297	0.0266757	0	0.00499459	0	0.946422	0.06	0.07	2115.89	28	8.39
562	0.042	0.1846	0.4734	0.3	0	0.0179351	0.00397297	0.0266757	0	0.00499459	0	0.946422	0.09	0.07	2128.04	28	10.92
563	0.042	0.1846	0.4734	0.3	0	0.0179351	0.00397297	0.0266757	0	0.00499459	0	0.946422	0.09	0.07	2155.14	28	12.07
564	0.042	0.1846	0.4734	0.3	0	0.0179351	0.00397297	0.0266757	0	0.00499459	0	0.946422	0.09	0.07	2139.25	28	12.685
565	0.042	0.1846	0.4734	0.3	0	0.0179351	0.00397297	0.0266757	0	0.00499459	0	0.946422	0.09	0.07	2162.15	28	13.29
566	0.042	0.1846	0.4734	0.3	0	0.0179351	0.00397297	0.0266757	0	0.00499459	0	0.946422	0.09	0.07	2150.47	28	14.45
567	0.042	0.1846	0.4734	0.3	0	0.0179351	0.00397297	0.0266757	0	0.00499459	0	0.946422	0.09	0.07	2159.81	28	14.48
568	0.042	0.1846	0.4734	0.3	0	0.0179351	0.00397297	0.0266757	0	0.00499459	0	0.946422	0.09	0.07	2169.16	28	14.51
569	0.159	0.1488	0.3101	0.3821	0	0	0.21147	0	0	0	0	0.78853	0.06	0.08	1993.52	28	3.29
570	0.159	0.1488	0.3101	0.3821	0	0	0.21147	0	0	0	0	0.78853	0.06	0.08	2004.17	28	3.375
571	0.159	0.1488	0.3101	0.3821	0	0	0.21147	0	0	0	0	0.78853	0.06	0.08	1986.11	28	3.38
572	0.159	0.1488	0.3101	0.3821	0	0	0.21147	0	0	0	0	0.78853	0.06	0.08	2000.46	28	3.42
573	0.159	0.1488	0.3101	0.3821	0	0	0.21147	0	0	0	0	0.78853	0.06	0.08	1991.67	28	3.45
574	0.159	0.1488	0.3101	0.3821	0	0	0.21147	0	0	0	0	0.78853	0.06	0.08	2014.81	28	3.46
575	0.159	0.1488	0.3101	0.3821	0	0	0.21147	0	0	0	0	0.78853	0.06	0.08	1997.22	28	3.52
576	0.159	0.1488	0.3101	0.3821	0	0	0.21147	0	0	0	0	0.78853	0.09	0.08	2024.07	28	4.8
577	0.159	0.1488	0.3101	0.3821	0	0	0.21147	0	0	0	0	0.78853	0.09	0.08	2024.07	28	4.81
578	0.159	0.1488	0.3101	0.3821	0	0	0.21147	0	0	0	0	0.78853	0.09	0.08	2027.43	28	5
579	0.159	0.1488	0.3101	0.3821	0	0	0.21147	0	0	0	0	0.78853	0.09	0.08	2028.24	28	5.03
580	0.159	0.1488	0.3101	0.3821	0	0	0.21147	0	0	0	0	0.78853	0.09	0.08	2028.27	28	5.05
581	0.159	0.1488	0.3101	0.3821	0	0	0.21147	0	0	0	0	0.78853	0.09	0.08	2031.48	28	5.15
582	0.159	0.1488	0.3101	0.3821	0	0	0.21147	0	0	0	0	0.78853	0.09	0.08	2033.33	28	5.36
																max	15.37

## Sheet: cement
																									MPA	krusz	kr to M	cement	kr i c to M	poprz
Ił	Pył	Piasek	Żwir	Montmorylonit	beidelit	kaolinit	illit	goethyt	syderyt	węglany	kwarc i inne	Cement [%]	Wilgotność mieszanki [%]	Gęstość szkieletowa [kg/m3]	Okres dojrzewania [dni]	Wytrzymałość [MPa]			582		434	497	337	169	467	74	62	195	16	18
0.159	0.1488	0.3101	0.3821	0	0.0663518	0.0186519	0	0.00917307	0	0.131481	0.774343	0.06	0.08	2062.04	28	6.65					1	0	1	0	1	0	0	1	0	0
0.159	0.1488	0.3101	0.3821	0	0.0663518	0.0186519	0	0.00917307	0	0.131481	0.774343	0.06	0.08	2058.33	28	6.69					1	0	1	0	1	0	0	1	0	0
0.159	0.1488	0.3101	0.3821	0	0.0663518	0.0186519	0	0.00917307	0	0.131481	0.774343	0.06	0.08	2070.37	28	6.85333		ił min	0.1		1	0	1	0	1	0	0	1	0	0
0.159	0.1488	0.3101	0.3821	0	0.0663518	0.0186519	0	0.00917307	0	0.131481	0.774343	0.06	0.08	2063.58	28	6.86889		ił max	0.2		1	0	1	0	1	0	0	1	0	0
0.159	0.1488	0.3101	0.3821	0	0.0663518	0.0186519	0	0.00917307	0	0.131481	0.774343	0.06	0.08	2090.74	28	7.22		pył min	0.15		1	0	1	0	1	0	0	1	0	0
0.159	0.1488	0.3101	0.3821	0	0.0663518	0.0186519	0	0.00917307	0	0.131481	0.774343	0.06	0.08	2070.37	28	7.26667		pył max	0.25		1	0	1	0	1	0	0	1	0	0
0.159	0.1488	0.3101	0.3821	0	0.0663518	0.0186519	0	0.00917307	0	0.131481	0.774343	0.09	0.08	2075.93	28	7.82		piach min	0.25		1	0	1	0	1	0	0	0	0	0
0.159	0.1488	0.3101	0.3821	0	0.0663518	0.0186519	0	0.00917307	0	0.131481	0.774343	0.09	0.08	2065.74	28	7.885		piach max	0.55		1	0	1	0	1	0	0	0	0	0
0.159	0.1488	0.3101	0.3821	0	0.0663518	0.0186519	0	0.00917307	0	0.131481	0.774343	0.06	0.08	2062.04	28	7.89		żwir min	0.1		1	0	1	0	1	0	0	1	0	0
0.159	0.1488	0.3101	0.3821	0	0.0663518	0.0186519	0	0.00917307	0	0.131481	0.774343	0.09	0.08	2055.56	28	7.95		żwir max	0.25		1	0	1	0	1	0	0	0	0	0
0.159	0.1488	0.3101	0.3821	0	0.0663518	0.0186519	0	0.00917307	0	0.131481	0.774343	0.09	0.08	2069.44	28	8.69		min Mpa	3.5		1	0	1	0	1	0	0	0	0	0
0.159	0.1488	0.3101	0.3821	0	0.0663518	0.0186519	0	0.00917307	0	0.131481	0.774343	0.09	0.08	2062.96	28	9.56		cement	0.06		1	0	1	0	1	0	0	0	0	0
0.159	0.1488	0.3101	0.3821	0	0.0663518	0.0186519	0	0.00917307	0	0.131481	0.774343	0.09	0.08	2071.3	28	9.87					1	0	1	0	1	0	0	0	0	0
0.159	0.1488	0.3101	0.3821	0	0.0663518	0.0186519	0	0.00917307	0	0.131481	0.774343	0.09	0.08	2079.63	28	10.18					1	0	1	0	1	0	0	0	0	0
0.042	0.1846	0.4734	0.3	0	0.022575	0.0123375	0	0.007875	0.00735	0	0.949863	0.06	0.07	2109.35	28	10.8	dla krusz i okr MPA	sup	0.106529		0	1	1	0	1	0	0	1	0	0
0.042	0.1846	0.4734	0.3	0	0.022575	0.0123375	0	0.007875	0.00735	0	0.949863	0.06	0.07	2113.55	28	10.88		conf	0.837838		0	1	1	0	1	0	0	1	0	0
0.042	0.1846	0.4734	0.3	0	0.022575	0.0123375	0	0.007875	0.00735	0	0.949863	0.06	0.07	2117.76	28	10.96		lift	1.04416		0	1	1	0	1	0	0	1	0	0
0.042	0.1846	0.4734	0.3	0	0.022575	0.0123375	0	0.007875	0.00735	0	0.949863	0.06	0.07	2104.67	28	11.17					0	1	1	0	1	0	0	1	0	0
0.042	0.1846	0.4734	0.3	0	0.022575	0.0123375	0	0.007875	0.00735	0	0.949863	0.06	0.07	2114.95	28	11.25	jw. Plus cement	sup	0.0274914		0	1	1	0	1	0	0	1	0	0
0.042	0.1846	0.4734	0.3	0	0.022575	0.0123375	0	0.007875	0.00735	0	0.949863	0.06	0.07	2108.41	28	11.355		conf	0.888889		0	1	1	0	1	0	0	1	0	0
0.042	0.1846	0.4734	0.3	0	0.022575	0.0123375	0	0.007875	0.00735	0	0.949863	0.06	0.07	2112.15	28	11.54		lift	32.3333		0	1	1	0	1	0	0	1	0	0
0.042	0.1846	0.4734	0.3	0	0.022575	0.0123375	0	0.007875	0.00735	0	0.949863	0.09	0.07	2082.24	28	13.04					0	1	1	0	1	0	0	0	0	0
0.042	0.1846	0.4734	0.3	0	0.022575	0.0123375	0	0.007875	0.00735	0	0.949863	0.09	0.07	2114.02	28	13.3					0	1	1	0	1	0	0	0	0	0
0.042	0.1846	0.4734	0.3	0	0.022575	0.0123375	0	0.007875	0.00735	0	0.949863	0.09	0.07	2115.42	28	13.535					0	1	1	0	1	0	0	0	0	0
0.042	0.1846	0.4734	0.3	0	0.022575	0.0123375	0	0.007875	0.00735	0	0.949863	0.09	0.07	2116.82	28	13.77	0.03	0.06	0.09	0.1	0	1	1	0	1	0	0	0	0	0
0.042	0.1846	0.4734	0.3	0	0.022575	0.0123375	0	0.007875	0.00735	0	0.949863	0.09	0.07	2118.69	28	14.04	0	0.888889	1	1	0	1	1	0	1	0	0	0	0	0
0.042	0.1846	0.4734	0.3	0	0.022575	0.0123375	0	0.007875	0.00735	0	0.949863	0.09	0.07	2103.74	28	14.045					0	1	1	0	1	0	0	0	0	0
0.042	0.1846	0.4734	0.3	0	0.022575	0.0123375	0	0.007875	0.00735	0	0.949863	0.09	0.07	2125.23	28	15.05	0	16	35	11	0	1	1	0	1	0	0	0	0	0
0.0721	0.1932	0.6516	0.0831	0	0.0069	0.0048	0.1053	0.006	0	0.015	0.862	0	0.08	2075	28	1.45					0	1	0	0	0	0	0	0	0	0
0.0721	0.1932	0.6516	0.0831	0	0.0069	0.0048	0.1053	0.006	0	0.015	0.862	0	0.08	2089.81	28	1.45					0	1	0	0	0	0	0	0	0	0
0.0721	0.1932	0.6516	0.0831	0	0.0069	0.0048	0.1053	0.006	0	0.015	0.862	0	0.08	2039.81	28	1.56					0	1	0	0	0	0	0	0	0	0
0.0721	0.1932	0.6516	0.0831	0	0.0069	0.0048	0.1053	0.006	0	0.015	0.862	0	0.08	2110.19	28	1.86					0	1	0	0	0	0	0	0	0	0
0.0721	0.1932	0.6516	0.0831	0	0.0069	0.0048	0.1053	0.006	0	0.015	0.862	0	0.08	2173.15	28	1.89					0	1	0	0	0	0	0	0	0	0
0.0721	0.1932	0.6516	0.0831	0	0.0069	0.0048	0.1053	0.006	0	0.015	0.862	0	0.08	2087.04	28	1.9					0	1	0	0	0	0	0	0	0	0
0.0721	0.1932	0.6516	0.0831	0	0.0069	0.0048	0.1053	0.006	0	0.015	0.862	0	0.08	2156.48	28	1.93					0	1	0	0	0	0	0	0	0	0
0.0721	0.1932	0.6516	0.0831	0	0.0069	0.0048	0.1053	0.006	0	0.015	0.862	0	0.08	2100	28	2.09					0	1	0	0	0	0	0	0	0	0
0.0721	0.1932	0.6516	0.0831	0	0.0069	0.0048	0.1053	0.006	0	0.015	0.862	0.03	0.1	2016.36	28	2.38					0	1	0	0	0	0	0	0	0	0
0.0721	0.1932	0.6516	0.0831	0	0.0069	0.0048	0.1053	0.006	0	0.015	0.862	0.03	0.1	2064.55	28	2.44					0	1	0	0	0	0	0	0	0	0
0.0721	0.1932	0.6516	0.0831	0	0.0069	0.0048	0.1053	0.006	0	0.015	0.862	0.03	0.1	2010.91	28	2.47					0	1	0	0	0	0	0	0	0	0
0.0721	0.1932	0.6516	0.0831	0	0.0069	0.0048	0.1053	0.006	0	0.015	0.862	0.03	0.1	2061.82	28	2.48					0	1	0	0	0	0	0	0	0	0
0.0721	0.1932	0.6516	0.0831	0	0.0069	0.0048	0.1053	0.006	0	0.015	0.862	0.03	0.1	2054.55	28	2.69					0	1	0	0	0	0	0	0	0	0
0.0721	0.1932	0.6516	0.0831	0	0.0069	0.0048	0.1053	0.006	0	0.015	0.862	0.03	0.1	2013.64	28	2.7					0	1	0	0	0	0	0	0	0	0
0.0721	0.1932	0.6516	0.0831	0	0.0069	0.0048	0.1053	0.006	0	0.015	0.862	0.03	0.1	1995.45	28	2.89					0	1	0	0	0	0	0	0	0	0
0.0721	0.1932	0.6516	0.0831	0	0.0069	0.0048	0.1053	0.006	0	0.015	0.862	0.03	0.1	2091.82	28	3.07					0	1	0	0	0	0	0	0	0	0
0.0721	0.1932	0.6516	0.0831	0	0.0069	0.0048	0.1053	0.006	0	0.015	0.862	0.03	0.1	2037.27	28	3.23					0	1	0	0	0	0	0	0	0	0
0.0721	0.1932	0.6516	0.0831	0	0.0069	0.0048	0.1053	0.006	0	0.015	0.862	0.06	0.12	1987.5	28	3.24					0	1	0	0	0	0	0	1	0	0
0.0721	0.1932	0.6516	0.0831	0	0.0069	0.0048	0.1053	0.006	0	0.015	0.862	0.06	0.12	1936.61	28	3.31					0	1	0	0	0	0	0	1	0	0
0.0721	0.1932	0.6516	0.0831	0	0.0069	0.0048	0.1053	0.006	0	0.015	0.862	0.06	0.12	1959.82	28	3.51					0	1	0	0	1	0	0	1	0	0
0.0721	0.1932	0.6516	0.0831	0	0.0069	0.0048	0.1053	0.006	0	0.015	0.862	0.06	0.12	1874.11	28	3.63					0	1	0	0	1	0	0	1	0	0
0.0721	0.1932	0.6516	0.0831	0	0.0069	0.0048	0.1053	0.006	0	0.015	0.862	0.06	0.12	1933.93	28	3.91					0	1	0	0	1	0	0	1	0	0
0.0721	0.1932	0.6516	0.0831	0	0.0069	0.0048	0.1053	0.006	0	0.015	0.862	0.06	0.12	1962.5	28	3.97					0	1	0	0	1	0	0	1	0	0
0.0721	0.1932	0.6516	0.0831	0	0.0069	0.0048	0.1053	0.006	0	0.015	0.862	0.06	0.12	2011.61	28	4.31					0	1	0	0	1	0	0	1	0	0
0.0721	0.1932	0.6516	0.0831	0	0.0069	0.0048	0.1053	0.006	0	0.015	0.862	0.06	0.12	1946.43	28	4.44					0	1	0	0	1	0	0	1	0	0
0.0721	0.1932	0.6516	0.0831	0	0.0069	0.0048	0.1053	0.006	0	0.015	0.862	0.06	0.12	1997.32	28	5.62					0	1	0	0	1	0	0	1	0	0
0.0721	0.1932	0.6516	0.0831	0	0.0312	0.0255	0.0567	0.006	0	0.0183	0.8626	0	0.08	2029.63	28	1.5					0	1	0	0	0	0	0	0	0	0
0.0721	0.1932	0.6516	0.0831	0	0.0312	0.0255	0.0567	0.006	0	0.0183	0.8626	0	0.08	2101.85	28	1.84					0	1	0	0	0	0	0	0	0	0
0.0721	0.1932	0.6516	0.0831	0	0.0312	0.0255	0.0567	0.006	0	0.0183	0.8626	0	0.08	2067.59	28	1.95					0	1	0	0	0	0	0	0	0	0
0.0721	0.1932	0.6516	0.0831	0	0.0312	0.0255	0.0567	0.006	0	0.0183	0.8626	0	0.08	2103.7	28	1.95					0	1	0	0	0	0	0	0	0	0
0.0721	0.1932	0.6516	0.0831	0	0.0312	0.0255	0.0567	0.006	0	0.0183	0.8626	0	0.08	2100.93	28	1.99					0	1	0	0	0	0	0	0	0	0
0.0721	0.1932	0.6516	0.0831	0	0.0312	0.0255	0.0567	0.006	0	0.0183	0.8626	0	0.08	2136.11	28	2.01					0	1	0	0	0	0	0	0	0	0
0.0721	0.1932	0.6516	0.0831	0	0.0312	0.0255	0.0567	0.006	0	0.0183	0.8626	0	0.08	2027.78	28	2.05					0	1	0	0	0	0	0	0	0	0
0.0721	0.1932	0.6516	0.0831	0	0.0312	0.0255	0.0567	0.006	0	0.0183	0.8626	0	0.08	2099.07	28	2.09					0	1	0	0	0	0	0	0	0	0
0.0721	0.1932	0.6516	0.0831	0	0.0312	0.0255	0.0567	0.006	0	0.0183	0.8626	0.03	0.1	2122.73	28	3.62					0	1	0	0	1	0	0	0	0	0
0.0721	0.1932	0.6516	0.0831	0	0.0312	0.0255	0.0567	0.006	0	0.0183	0.8626	0.03	0.1	2022.73	28	3.63					0	1	0	0	1	0	0	0	0	0
0.0721	0.1932	0.6516	0.0831	0	0.0312	0.0255	0.0567	0.006	0	0.0183	0.8626	0.03	0.1	2066.36	28	3.83					0	1	0	0	1	0	0	0	0	0
0.0721	0.1932	0.6516	0.0831	0	0.0312	0.0255	0.0567	0.006	0	0.0183	0.8626	0.03	0.1	2055.45	28	4					0	1	0	0	1	0	0	0	0	0
0.0721	0.1932	0.6516	0.0831	0	0.0312	0.0255	0.0567	0.006	0	0.0183	0.8626	0.06	0.12	1991.96	28	4.02					0	1	0	0	1	0	0	1	0	0
0.0721	0.1932	0.6516	0.0831	0	0.0312	0.0255	0.0567	0.006	0	0.0183	0.8626	0.06	0.12	1938.39	28	4.1					0	1	0	0	1	0	0	1	0	0
0.0721	0.1932	0.6516	0.0831	0	0.0312	0.0255	0.0567	0.006	0	0.0183	0.8626	0.06	0.12	1987.5	28	5.02					0	1	0	0	1	0	0	1	0	0
0.0721	0.1932	0.6516	0.0831	0	0.0312	0.0255	0.0567	0.006	0	0.0183	0.8626	0.06	0.12	1972.32	28	5.33					0	1	0	0	1	0	0	1	0	0
0.0721	0.1932	0.6516	0.0831	0	0.0741	0.0081	0	0.006	0	0.0051	0.907	0	0.08	2087.96	28	1.64					0	1	0	0	0	0	0	0	0	0
0.0721	0.1932	0.6516	0.0831	0	0.0741	0.0081	0	0.006	0	0.0051	0.907	0	0.08	2097.22	28	1.74					0	1	0	0	0	0	0	0	0	0
0.0721	0.1932	0.6516	0.0831	0	0.0741	0.0081	0	0.006	0	0.0051	0.907	0	0.08	2094.44	28	1.79					0	1	0	0	0	0	0	0	0	0
0.0721	0.1932	0.6516	0.0831	0	0.0741	0.0081	0	0.006	0	0.0051	0.907	0	0.08	2060.19	28	1.82					0	1	0	0	0	0	0	0	0	0
0.0721	0.1932	0.6516	0.0831	0	0.0741	0.0081	0	0.006	0	0.0051	0.907	0	0.08	2086.11	28	1.89					0	1	0	0	0	0	0	0	0	0
0.0721	0.1932	0.6516	0.0831	0	0.0741	0.0081	0	0.006	0	0.0051	0.907	0	0.08	2041.67	28	1.9					0	1	0	0	0	0	0	0	0	0
0.0721	0.1932	0.6516	0.0831	0	0.0741	0.0081	0	0.006	0	0.0051	0.907	0	0.08	2056.48	28	1.95					0	1	0	0	0	0	0	0	0	0
0.0721	0.1932	0.6516	0.0831	0	0.0741	0.0081	0	0.006	0	0.0051	0.907	0	0.08	2114.81	28	1.95					0	1	0	0	0	0	0	0	0	0
0.0721	0.1932	0.6516	0.0831	0	0.0741	0.0081	0	0.006	0	0.0051	0.907	0.03	0.1	2010	28	2.44					0	1	0	0	0	0	0	0	0	0
0.0721	0.1932	0.6516	0.0831	0	0.0741	0.0081	0	0.006	0	0.0051	0.907	0.06	0.12	1866.07	28	2.57					0	1	0	0	0	0	0	1	0	0
0.0721	0.1932	0.6516	0.0831	0	0.0741	0.0081	0	0.006	0	0.0051	0.907	0.03	0.1	2015.45	28	2.59					0	1	0	0	0	0	0	0	0	0
0.0721	0.1932	0.6516	0.0831	0	0.0741	0.0081	0	0.006	0	0.0051	0.907	0.06	0.12	1864.29	28	2.72					0	1	0	0	0	0	0	1	0	0
0.0721	0.1932	0.6516	0.0831	0	0.0741	0.0081	0	0.006	0	0.0051	0.907	0.06	0.12	1945.54	28	2.86					0	1	0	0	0	0	0	1	0	0
0.0721	0.1932	0.6516	0.0831	0	0.0741	0.0081	0	0.006	0	0.0051	0.907	0.03	0.1	2031.82	28	2.89					0	1	0	0	0	0	0	0	0	0
0.0721	0.1932	0.6516	0.0831	0	0.0741	0.0081	0	0.006	0	0.0051	0.907	0.03	0.1	2016.36	28	2.94					0	1	0	0	0	0	0	0	0	0
0.0721	0.1932	0.6516	0.0831	0	0.0741	0.0081	0	0.006	0	0.0051	0.907	0.03	0.1	2045.45	28	2.97					0	1	0	0	0	0	0	0	0	0
0.0721	0.1932	0.6516	0.0831	0	0.0741	0.0081	0	0.006	0	0.0051	0.907	0.03	0.1	2027.27	28	2.97					0	1	0	0	0	0	0	0	0	0
0.0721	0.1932	0.6516	0.0831	0	0.0741	0.0081	0	0.006	0	0.0051	0.907	0.03	0.1	2015.45	28	3					0	1	0	0	0	0	0	0	0	0
0.0721	0.1932	0.6516	0.0831	0	0.0741	0.0081	0	0.006	0	0.0051	0.907	0.06	0.12	1994.64	28	3.17					0	1	0	0	0	0	0	1	0	0
0.0721	0.1932	0.6516	0.0831	0	0.0741	0.0081	0	0.006	0	0.0051	0.907	0.06	0.12	1917.86	28	3.37					0	1	0	0	0	0	0	1	0	0
0.0721	0.1932	0.6516	0.0831	0	0.0741	0.0081	0	0.006	0	0.0051	0.907	0.03	0.1	2067.27	28	3.38					0	1	0	0	0	0	0	0	0	0
0.0721	0.1932	0.6516	0.0831	0	0.0741	0.0081	0	0.006	0	0.0051	0.907	0.06	0.12	2125	28	3.42					0	1	0	0	0	0	0	1	0	0
0.0721	0.1932	0.6516	0.0831	0	0.0741	0.0081	0	0.006	0	0.0051	0.907	0.06	0.12	1925	28	3.54					0	1	0	0	1	0	0	1	0	0
0.0721	0.1932	0.6516	0.0831	0	0.0741	0.0081	0	0.006	0	0.0051	0.907	0.03	0.1	2081.82	28	3.54					0	1	0	0	1	0	0	0	0	0
0.0721	0.1932	0.6516	0.0831	0	0.0741	0.0081	0	0.006	0	0.0051	0.907	0.06	0.12	1933.93	28	3.71					0	1	0	0	1	0	0	1	0	0
0.0721	0.1932	0.6516	0.0831	0	0.0741	0.0081	0	0.006	0	0.0051	0.907	0.06	0.12	2002.68	28	3.72					0	1	0	0	1	0	0	1	0	0
0.042	0.1846	0.4734	0.3	0	0.0258	0.0039	0.0084	0.003	0	0.0681	0.8908	0.06	0.07	2154.21	28	6.08					0	1	1	0	1	0	0	1	0	0
0.042	0.1846	0.4734	0.3	0	0.0258	0.0039	0.0084	0.003	0	0.0681	0.8908	0.06	0.07	2157.01	28	6.41					0	1	1	0	1	0	0	1	0	0
0.042	0.1846	0.4734	0.3	0	0.0258	0.0039	0.0084	0.003	0	0.0681	0.8908	0.06	0.07	2168.22	28	6.43					0	1	1	0	1	0	0	1	0	0
0.042	0.1846	0.4734	0.3	0	0.0258	0.0039	0.0084	0.003	0	0.0681	0.8908	0.06	0.07	2161.68	28	6.74667					0	1	1	0	1	0	0	1	0	0
0.042	0.1846	0.4734	0.3	0	0.0258	0.0039	0.0084	0.003	0	0.0681	0.8908	0.06	0.07	2166.36	28	6.86333					0	1	1	0	1	0	0	1	0	0
0.042	0.1846	0.4734	0.3	0	0.0258	0.0039	0.0084	0.003	0	0.0681	0.8908	0.06	0.07	2164.02	28	6.915					0	1	1	0	1	0	0	1	0	0
0.042	0.1846	0.4734	0.3	0	0.0258	0.0039	0.0084	0.003	0	0.0681	0.8908	0.06	0.07	2173.83	28	7.75					0	1	1	0	1	0	0	1	0	0
0.042	0.1846	0.4734	0.3	0	0.0258	0.0039	0.0084	0.003	0	0.0681	0.8908	0.09	0.07	2208.41	28	12.61					0	1	1	0	1	0	0	0	0	0
0.042	0.1846	0.4734	0.3	0	0.0258	0.0039	0.0084	0.003	0	0.0681	0.8908	0.09	0.07	2192.52	28	12.95					0	1	1	0	1	0	0	0	0	0
0.042	0.1846	0.4734	0.3	0	0.0258	0.0039	0.0084	0.003	0	0.0681	0.8908	0.09	0.07	2186.92	28	14.09					0	1	1	0	1	0	0	0	0	0
0.042	0.1846	0.4734	0.3	0	0.0258	0.0039	0.0084	0.003	0	0.0681	0.8908	0.09	0.07	2187.15	28	14.2225					0	1	1	0	1	0	0	0	0	0
0.042	0.1846	0.4734	0.3	0	0.0258	0.0039	0.0084	0.003	0	0.0681	0.8908	0.09	0.07	2183.18	28	14.3075					0	1	1	0	1	0	0	0	0	0
0.042	0.1846	0.4734	0.3	0	0.0258	0.0039	0.0084	0.003	0	0.0681	0.8908	0.09	0.07	2168.22	28	14.82					0	1	1	0	1	0	0	0	0	0
0.042	0.1846	0.4734	0.3	0	0.0258	0.0039	0.0084	0.003	0	0.0681	0.8908	0.09	0.07	2185.05	28	15.37					0	1	1	0	1	0	0	0	0	0
0.159	0.1488	0.3101	0.3821	0	0	0.2181	0	0.003	0	0	0.7789	0.06	0.08	1976.85	28	4.03					1	0	1	0	1	0	0	1	0	0
0.159	0.1488	0.3101	0.3821	0	0	0.2181	0	0.003	0	0	0.7789	0.06	0.08	2000	28	4.23					1	0	1	0	1	0	0	1	0	0
0.159	0.1488	0.3101	0.3821	0	0	0.2181	0	0.003	0	0	0.7789	0.06	0.08	1996.76	28	4.465					1	0	1	0	1	0	0	1	0	0
0.159	0.1488	0.3101	0.3821	0	0	0.2181	0	0.003	0	0	0.7789	0.06	0.08	2017.59	28	4.51					1	0	1	0	1	0	0	1	0	0
0.159	0.1488	0.3101	0.3821	0	0	0.2181	0	0.003	0	0	0.7789	0.06	0.08	2002.78	28	4.8925					1	0	1	0	1	0	0	1	0	0
0.159	0.1488	0.3101	0.3821	0	0	0.2181	0	0.003	0	0	0.7789	0.06	0.08	1992.59	28	5.09					1	0	1	0	1	0	0	1	0	0
0.159	0.1488	0.3101	0.3821	0	0	0.2181	0	0.003	0	0	0.7789	0.09	0.08	2018.52	28	5.41					1	0	1	0	1	0	0	0	0	0
0.159	0.1488	0.3101	0.3821	0	0	0.2181	0	0.003	0	0	0.7789	0.09	0.08	2000.93	28	5.48					1	0	1	0	1	0	0	0	0	0
0.159	0.1488	0.3101	0.3821	0	0	0.2181	0	0.003	0	0	0.7789	0.09	0.08	2025.93	28	5.63					1	0	1	0	1	0	0	0	0	0
0.159	0.1488	0.3101	0.3821	0	0	0.2181	0	0.003	0	0	0.7789	0.09	0.08	2026.85	28	5.76					1	0	1	0	1	0	0	0	0	0
0.159	0.1488	0.3101	0.3821	0	0	0.2181	0	0.003	0	0	0.7789	0.09	0.08	2041.67	28	5.79					1	0	1	0	1	0	0	0	0	0
0.159	0.1488	0.3101	0.3821	0	0	0.2181	0	0.003	0	0	0.7789	0.09	0.08	2032.64	28	5.855					1	0	1	0	1	0	0	0	0	0
0.159	0.1488	0.3101	0.3821	0	0	0.2181	0	0.003	0	0	0.7789	0.06	0.08	2041.67	28	6.22					1	0	1	0	1	0	0	1	0	0
0.159	0.1488	0.3101	0.3821	0	0	0.2181	0	0.003	0	0	0.7789	0.09	0.08	2062.04	28	6.52					1	0	1	0	1	0	0	0	0	0
0.14	0.253	0.507	0.1	0	0.0356	0.0124	0.1192	0	0.0164	0	0.8164	0.09	0.14	1801.75	28	3.85					1	0	1	1	1	0	0	0	0	0
0.14	0.253	0.507	0.1	0	0.0356	0.0124	0.1192	0	0.0164	0	0.8164	0.09	0.14	1866.67	28	4					1	0	1	1	1	0	0	0	0	0
0.14	0.244	0.416	0.2	0	0.0356	0.0124	0.1192	0	0.0164	0	0.8164	0.09	0.11	2094.13	28	4.5					1	1	1	1	1	1	1	0	0	0
0.14	0.244	0.416	0.2	0	0.0356	0.0124	0.1192	0	0.0164	0	0.8164	0.09	0.11	2045.8	28	4.55					1	1	1	1	1	1	1	0	0	0
0.14	0.253	0.507	0.1	0	0.0356	0.0124	0.1192	0	0.0164	0	0.8164	0.06	0.11	2087.7	28	4.65					1	0	1	1	1	0	0	1	0	0
0.14	0.253	0.507	0.1	0	0.0356	0.0124	0.1192	0	0.0164	0	0.8164	0.06	0.11	2066.2	28	4.8					1	0	1	1	1	0	0	1	0	0
0.14	0.244	0.416	0.2	0	0.0356	0.0124	0.1192	0	0.0164	0	0.8164	0.09	0.11	2028.36	28	5.05					1	1	1	1	1	1	1	0	0	0
0.14	0.244	0.416	0.2	0	0.0356	0.0124	0.1192	0	0.0164	0	0.8164	0.09	0.11	2054.43	28	5.1					1	1	1	1	1	1	1	0	0	0
0.14	0.244	0.416	0.2	0	0.0356	0.0124	0.1192	0	0.0164	0	0.8164	0.09	0.14	1935.31	28	5.1					1	1	1	1	1	1	1	0	0	0
0.14	0.253	0.507	0.1	0	0.0356	0.0124	0.1192	0	0.0164	0	0.8164	0.06	0.11	2084.27	28	5.15					1	0	1	1	1	0	0	1	0	0
0.14	0.244	0.416	0.2	0	0.0356	0.0124	0.1192	0	0.0164	0	0.8164	0.09	0.14	1922.7	28	5.25					1	1	1	1	1	1	1	0	0	0
0.14	0.253	0.507	0.1	0	0.0356	0.0124	0.1192	0	0.0164	0	0.8164	0.06	0.11	2067.48	28	5.3					1	0	1	1	1	0	0	1	0	0
0.14	0.253	0.507	0.1	0	0.0356	0.0124	0.1192	0	0.0164	0	0.8164	0.06	0.11	2046.07	28	5.4					1	0	1	1	1	0	0	1	0	0
0.14	0.253	0.507	0.1	0	0.0356	0.0124	0.1192	0	0.0164	0	0.8164	0.06	0.11	2077.7	28	5.45					1	0	1	1	1	0	0	1	0	0
0.14	0.244	0.416	0.2	0	0.0356	0.0124	0.1192	0	0.0164	0	0.8164	0.09	0.11	2092.86	28	5.7					1	1	1	1	1	1	1	0	0	0
0.14	0.253	0.507	0.1	0	0.0356	0.0124	0.1192	0	0.0164	0	0.8164	0.09	0.12	1996.52	28	5.94059					1	0	1	1	1	0	0	0	0	0
0.14	0.244	0.416	0.2	0	0.0356	0.0124	0.1192	0	0.0164	0	0.8164	0.09	0.11	2017.28	28	5.95					1	1	1	1	1	1	1	0	0	0
0.14	0.244	0.416	0.2	0	0.0356	0.0124	0.1192	0	0.0164	0	0.8164	0.09	0.1	2092.1	28	5.97015					1	1	1	1	1	1	1	0	0	0
0.14	0.253	0.507	0.1	0	0.0356	0.0124	0.1192	0	0.0164	0	0.8164	0.09	0.12	1974.15	28	5.9901					1	0	1	1	1	0	0	0	0	0
0.14	0.244	0.416	0.2	0	0.0356	0.0124	0.1192	0	0.0164	0	0.8164	0.06	0.11	2075.08	28	6.1					1	1	1	1	1	1	1	1	1	1
0.14	0.253	0.507	0.1	0	0.0356	0.0124	0.1192	0	0.0164	0	0.8164	0.09	0.1	2053.28	28	6.13065					1	0	1	1	1	0	0	0	0	0
0.14	0.244	0.416	0.2	0	0.0356	0.0124	0.1192	0	0.0164	0	0.8164	0.09	0.12	2018.67	28	6.3					1	1	1	1	1	1	1	0	0	0
0.14	0.244	0.416	0.2	0	0.0356	0.0124	0.1192	0	0.0164	0	0.8164	0.09	0.12	2010.23	28	6.35					1	1	1	1	1	1	1	0	0	0
0.14	0.244	0.416	0.2	0	0.0356	0.0124	0.1192	0	0.0164	0	0.8164	0.09	0.11	2112.85	28	6.36622					1	1	1	1	1	1	1	0	0	0
0.14	0.244	0.416	0.2	0	0.0356	0.0124	0.1192	0	0.0164	0	0.8164	0.09	0.11	2112.85	28	6.36622					1	1	1	1	1	1	1	0	0	0
0.14	0.253	0.507	0.1	0	0.0356	0.0124	0.1192	0	0.0164	0	0.8164	0.09	0.11	2050.66	28	6.5					1	0	1	1	1	0	0	0	0	0
0.14	0.253	0.507	0.1	0	0.0356	0.0124	0.1192	0	0.0164	0	0.8164	0.09	0.11	2017.82	28	6.5					1	0	1	1	1	0	0	0	0	0
0.14	0.244	0.416	0.2	0	0.0356	0.0124	0.1192	0	0.0164	0	0.8164	0.06	0.11	2058.82	28	6.6					1	1	1	1	1	1	1	1	1	1
0.14	0.244	0.416	0.2	0	0.0356	0.0124	0.1192	0	0.0164	0	0.8164	0.09	0.11	2081.18	28	6.70985					1	1	1	1	1	1	1	0	0	0
0.14	0.244	0.416	0.2	0	0.0356	0.0124	0.1192	0	0.0164	0	0.8164	0.09	0.11	2081.18	28	6.70985					1	1	1	1	1	1	1	0	0	0
0.14	0.244	0.416	0.2	0	0.0356	0.0124	0.1192	0	0.0164	0	0.8164	0.06	0.11	2156.35	28	6.8					1	1	1	1	1	1	1	1	1	1
0.14	0.244	0.416	0.2	0	0.0356	0.0124	0.1192	0	0.0164	0	0.8164	0.06	0.11	2057.21	28	6.9					1	1	1	1	1	1	1	1	1	1
0.14	0.244	0.416	0.2	0	0.0356	0.0124	0.1192	0	0.0164	0	0.8164	0.06	0.11	2084.94	28	6.9					1	1	1	1	1	1	1	1	1	1
0.14	0.253	0.507	0.1	0	0.0356	0.0124	0.1192	0	0.0164	0	0.8164	0.09	0.1	2051.4	28	7					1	0	1	1	1	0	0	0	0	0
0.14	0.244	0.416	0.2	0	0.0356	0.0124	0.1192	0	0.0164	0	0.8164	0.09	0.11	1906.43	28	7.0549					1	1	1	1	1	1	1	0	0	0
0.14	0.244	0.416	0.2	0	0.0356	0.0124	0.1192	0	0.0164	0	0.8164	0.09	0.11	1906.43	28	7.0549					1	1	1	1	1	1	1	0	0	0
0.14	0.244	0.416	0.2	0	0.0356	0.0124	0.1192	0	0.0164	0	0.8164	0.09	0.11	2012.07	28	7.12209					1	1	1	1	1	1	1	0	0	0
0.14	0.244	0.416	0.2	0	0.0356	0.0124	0.1192	0	0.0164	0	0.8164	0.09	0.11	2012.07	28	7.12209					1	1	1	1	1	1	1	0	0	0
0.14	0.244	0.416	0.2	0	0.0356	0.0124	0.1192	0	0.0164	0	0.8164	0.09	0.11	1975.65	28	7.36676					1	1	1	1	1	1	1	0	0	0
0.14	0.244	0.416	0.2	0	0.0356	0.0124	0.1192	0	0.0164	0	0.8164	0.09	0.11	1975.65	28	7.36676					1	1	1	1	1	1	1	0	0	0
0.14	0.244	0.416	0.2	0	0.0356	0.0124	0.1192	0	0.0164	0	0.8164	0.09	0.11	2015.64	28	7.63118					1	1	1	1	1	1	1	0	0	0
0.14	0.244	0.416	0.2	0	0.0356	0.0124	0.1192	0	0.0164	0	0.8164	0.09	0.11	2015.64	28	7.63118					1	1	1	1	1	1	1	0	0	0
0.14	0.244	0.416	0.2	0	0.0356	0.0124	0.1192	0	0.0164	0	0.8164	0.09	0.1	2100.35	28	7.7					1	1	1	1	1	1	1	0	0	0
0.14	0.253	0.507	0.1	0	0.0356	0.0124	0.1192	0	0.0164	0	0.8164	0.09	0.11	2049.09	28	8.2					1	0	1	1	1	0	0	0	0	0
0.14	0.253	0.507	0.1	0	0.0356	0.0124	0.1192	0	0.0164	0	0.8164	0.09	0.11	2057.51	28	8.25					1	0	1	1	1	0	0	0	0	0
0.14	0.253	0.507	0.1	0	0.0356	0.0124	0.1192	0	0.0164	0	0.8164	0.09	0.11	2044.86	28	8.3					1	0	1	1	1	0	0	0	0	0
0.14	0.253	0.507	0.1	0	0.0356	0.0124	0.1192	0	0.0164	0	0.8164	0.09	0.11	2068.32	28	8.8					1	0	1	1	1	0	0	0	0	0
0.105	0.219	0.676	0	0	0.0267	0.0093	0.0894	0	0.0123	0	0.8623	0.06	0.1	1976.36	28	2.3					1	1	0	0	0	0	0	1	0	0
0.105	0.219	0.676	0	0	0.0267	0.0093	0.0894	0	0.0123	0	0.8623	0.06	0.1	2060.91	28	2.3					1	1	0	0	0	0	0	1	0	0
0.105	0.219	0.676	0	0	0.0267	0.0093	0.0894	0	0.0123	0	0.8623	0.06	0.1	2074.55	28	2.4					1	1	0	0	0	0	0	1	0	0
0.105	0.219	0.676	0	0	0.0267	0.0093	0.0894	0	0.0123	0	0.8623	0.06	0.1	1976.36	28	2.4					1	1	0	0	0	0	0	1	0	0
0.105	0.201	0.494	0.2	0	0.0267	0.0093	0.0894	0	0.0123	0	0.8623	0.03	0.09	2072.43	28	2.43781					1	1	1	1	0	1	0	0	0	0
0.105	0.201	0.494	0.2	0	0.0267	0.0093	0.0894	0	0.0123	0	0.8623	0.03	0.09	2080.26	28	2.49982					1	1	1	1	0	1	0	0	0	0
0.105	0.201	0.494	0.2	0	0.0267	0.0093	0.0894	0	0.0123	0	0.8623	0.03	0.09	2085.9	28	2.53731					1	1	1	1	0	1	0	0	0	0
0.105	0.192	0.403	0.3	0	0.0267	0.0093	0.0894	0	0.0123	0	0.8623	0.06	0.1	2134.55	28	2.55					1	1	1	0	0	0	0	1	0	0
0.105	0.201	0.494	0.2	0	0.0267	0.0093	0.0894	0	0.0123	0	0.8623	0.03	0.09	2066.1	28	2.57419					1	1	1	1	0	1	0	0	0	0
0.105	0.219	0.676	0	0	0.0267	0.0093	0.0894	0	0.0123	0	0.8623	0.06	0.1	2000.91	28	2.6					1	1	0	0	0	0	0	1	0	0
0.105	0.219	0.676	0	0	0.0267	0.0093	0.0894	0	0.0123	0	0.8623	0.06	0.1	2029.09	28	2.6					1	1	0	0	0	0	0	1	0	0
0.105	0.192	0.403	0.3	0	0.0267	0.0093	0.0894	0	0.0123	0	0.8623	0.09	0.06	1970.81	28	2.64873					1	1	1	0	0	0	0	0	0	0
0.105	0.192	0.403	0.3	0	0.0267	0.0093	0.0894	0	0.0123	0	0.8623	0.06	0.1	2058.18	28	2.65					1	1	1	0	0	0	0	1	0	0
0.105	0.219	0.676	0	0	0.0267	0.0093	0.0894	0	0.0123	0	0.8623	0.06	0.1	2029.09	28	2.65					1	1	0	0	0	0	0	1	0	0
0.105	0.201	0.494	0.2	0	0.0267	0.0093	0.0894	0	0.0123	0	0.8623	0.03	0.09	1989.85	28	2.65					1	1	1	1	0	1	0	0	0	0
0.105	0.201	0.494	0.2	0	0.0267	0.0093	0.0894	0	0.0123	0	0.8623	0.03	0.09	2092.56	28	2.7227					1	1	1	1	0	1	0	0	0	0
0.105	0.201	0.494	0.2	0	0.0267	0.0093	0.0894	0	0.0123	0	0.8623	0.03	0.09	2094.46	28	2.73632					1	1	1	1	0	1	0	0	0	0
0.105	0.201	0.494	0.2	0	0.0267	0.0093	0.0894	0	0.0123	0	0.8623	0.03	0.09	2073.64	28	2.78607					1	1	1	1	0	1	0	0	0	0
0.105	0.219	0.676	0	0	0.0267	0.0093	0.0894	0	0.0123	0	0.8623	0.06	0.1	2060.91	28	2.85					1	1	0	0	0	0	0	1	0	0
0.105	0.201	0.494	0.2	0	0.0267	0.0093	0.0894	0	0.0123	0	0.8623	0.03	0.09	2095.44	28	2.857					1	1	1	1	0	1	0	0	0	0
0.105	0.201	0.494	0.2	0	0.0267	0.0093	0.0894	0	0.0123	0	0.8623	0.03	0.09	2087.94	28	2.857					1	1	1	1	0	1	0	0	0	0
0.105	0.192	0.403	0.3	0	0.0267	0.0093	0.0894	0	0.0123	0	0.8623	0.09	0.06	1985.72	28	2.8655					1	1	1	0	0	0	0	0	0	0
0.105	0.21	0.585	0.1	0	0.0267	0.0093	0.0894	0	0.0123	0	0.8623	0.03	0.09	2062.86	28	2.92079					1	1	0	1	0	0	0	0	0	0
0.105	0.219	0.676	0	0	0.0267	0.0093	0.0894	0	0.0123	0	0.8623	0.09	0.14	1860.62	28	2.96004					1	1	0	0	0	0	0	0	0	0
0.105	0.219	0.676	0	0	0.0267	0.0093	0.0894	0	0.0123	0	0.8623	0.06	0.1	2074.55	28	3					1	1	0	0	0	0	0	1	0	0
0.105	0.21	0.585	0.1	0	0.0267	0.0093	0.0894	0	0.0123	0	0.8623	0.03	0.09	2060.84	28	3.08458					1	1	0	1	0	0	0	0	0	0
0.105	0.219	0.676	0	0	0.0267	0.0093	0.0894	0	0.0123	0	0.8623	0.09	0.14	1859.33	28	3.08949					1	1	0	0	0	0	0	0	0	0
0.105	0.219	0.676	0	0	0.0267	0.0093	0.0894	0	0.0123	0	0.8623	0.09	0.14	1895.77	28	3.096					1	1	0	0	0	0	0	0	0	0
0.105	0.21	0.585	0.1	0	0.0267	0.0093	0.0894	0	0.0123	0	0.8623	0.03	0.09	2080.13	28	3.15					1	1	0	1	0	0	0	0	0	0
0.105	0.21	0.585	0.1	0	0.0267	0.0093	0.0894	0	0.0123	0	0.8623	0.03	0.09	2064.55	28	3.16832					1	1	0	1	0	0	0	0	0	0
0.105	0.192	0.403	0.3	0	0.0267	0.0093	0.0894	0	0.0123	0	0.8623	0.03	0.09	2082.89	28	3.18408					1	1	1	0	0	0	0	0	0	0
0.105	0.192	0.403	0.3	0	0.0267	0.0093	0.0894	0	0.0123	0	0.8623	0.03	0.09	2106.2	28	3.18408					1	1	1	0	0	0	0	0	0	0
0.105	0.219	0.676	0	0	0.0267	0.0093	0.0894	0	0.0123	0	0.8623	0.03	0.1	2023.14	28	3.21774					1	1	0	0	0	0	0	0	0	0
0.105	0.21	0.585	0.1	0	0.0267	0.0093	0.0894	0	0.0123	0	0.8623	0.03	0.09	2066.4	28	3.23383					1	1	0	1	0	0	0	0	0	0
0.105	0.219	0.676	0	0	0.0267	0.0093	0.0894	0	0.0123	0	0.8623	0.09	0.11	2070.27	28	3.25					1	1	0	0	0	0	0	0	0	0
0.105	0.201	0.494	0.2	0	0.0267	0.0093	0.0894	0	0.0123	0	0.8623	0.06	0.1	2066.36	28	3.25					1	1	1	1	0	1	0	1	0	1
0.105	0.192	0.403	0.3	0	0.0267	0.0093	0.0894	0	0.0123	0	0.8623	0.03	0.09	2089.35	28	3.25107					1	1	1	0	0	0	0	0	0	0
0.105	0.219	0.676	0	0	0.0267	0.0093	0.0894	0	0.0123	0	0.8623	0.03	0.1	2047.93	28	3.26725					1	1	0	0	0	0	0	0	0	0
0.105	0.21	0.585	0.1	0	0.0267	0.0093	0.0894	0	0.0123	0	0.8623	0.09	0.11	1991.89	28	3.3					1	1	0	1	0	0	0	0	0	0
0.105	0.21	0.585	0.1	0	0.0267	0.0093	0.0894	0	0.0123	0	0.8623	0.03	0.09	2087.61	28	3.3					1	1	0	1	0	0	0	0	0	0
0.105	0.219	0.676	0	0	0.0267	0.0093	0.0894	0	0.0123	0	0.8623	0.09	0.14	1855.21	28	3.30661					1	1	0	0	0	0	0	0	0	0
0.105	0.219	0.676	0	0	0.0267	0.0093	0.0894	0	0.0123	0	0.8623	0.09	0.14	1864.74	28	3.31125					1	1	0	0	0	0	0	0	0	0
0.105	0.21	0.585	0.1	0	0.0267	0.0093	0.0894	0	0.0123	0	0.8623	0.03	0.09	2065.28	28	3.33333					1	1	0	1	0	0	0	0	0	0
0.105	0.219	0.676	0	0	0.0267	0.0093	0.0894	0	0.0123	0	0.8623	0.03	0.1	2029.85	28	3.33333					1	1	0	0	0	0	0	0	0	0
0.105	0.219	0.676	0	0	0.0267	0.0093	0.0894	0	0.0123	0	0.8623	0.03	0.1	2035.39	28	3.33333					1	1	0	0	0	0	0	0	0	0
0.105	0.21	0.585	0.1	0	0.0267	0.0093	0.0894	0	0.0123	0	0.8623	0.03	0.09	2099.74	28	3.35					1	1	0	1	0	0	0	0	0	0
0.105	0.219	0.676	0	0	0.0267	0.0093	0.0894	0	0.0123	0	0.8623	0.03	0.1	2011.49	28	3.36625					1	1	0	0	0	0	0	0	0	0
0.105	0.21	0.585	0.1	0	0.0267	0.0093	0.0894	0	0.0123	0	0.8623	0.09	0.11	2098.2	28	3.4					1	1	0	1	0	0	0	0	0	0
0.105	0.192	0.403	0.3	0	0.0267	0.0093	0.0894	0	0.0123	0	0.8623	0.06	0.1	2126.36	28	3.4					1	1	1	0	0	0	0	1	0	0
0.105	0.201	0.494	0.2	0	0.0267	0.0093	0.0894	0	0.0123	0	0.8623	0.06	0.1	2146.36	28	3.4					1	1	1	1	0	1	0	1	0	1
0.105	0.219	0.676	0	0	0.0267	0.0093	0.0894	0	0.0123	0	0.8623	0.03	0.1	2046.24	28	3.41709					1	1	0	0	0	0	0	0	0	0
0.105	0.21	0.585	0.1	0	0.0267	0.0093	0.0894	0	0.0123	0	0.8623	0.03	0.09	2038.13	28	3.43137					1	1	0	1	0	0	0	0	0	0
0.105	0.219	0.676	0	0	0.0267	0.0093	0.0894	0	0.0123	0	0.8623	0.03	0.1	2049.74	28	3.43284					1	1	0	0	0	0	0	0	0	0
0.105	0.219	0.676	0	0	0.0267	0.0093	0.0894	0	0.0123	0	0.8623	0.03	0.1	2033.84	28	3.48259					1	1	0	0	0	0	0	0	0	0
0.105	0.219	0.676	0	0	0.0267	0.0093	0.0894	0	0.0123	0	0.8623	0.09	0.14	1849.44	28	3.48268					1	1	0	0	0	0	0	0	0	0
0.105	0.21	0.585	0.1	0	0.0267	0.0093	0.0894	0	0.0123	0	0.8623	0.06	0.1	1992.73	28	3.5					1	1	0	1	1	0	0	1	0	0
0.105	0.192	0.403	0.3	0	0.0267	0.0093	0.0894	0	0.0123	0	0.8623	0.03	0.09	2110.53	28	3.5					1	1	1	0	1	0	0	0	0	0
0.105	0.192	0.403	0.3	0	0.0267	0.0093	0.0894	0	0.0123	0	0.8623	0.09	0.14	1828.17	28	3.50999					1	1	1	0	1	0	0	0	0	0
0.105	0.201	0.494	0.2	0	0.0267	0.0093	0.0894	0	0.0123	0	0.8623	0.06	0.1	2044.55	28	3.55					1	1	1	1	1	1	1	1	1	1
0.105	0.192	0.403	0.3	0	0.0267	0.0093	0.0894	0	0.0123	0	0.8623	0.09	0.14	1964.97	28	3.55589					1	1	1	0	1	0	0	0	0	0
0.105	0.192	0.403	0.3	0	0.0267	0.0093	0.0894	0	0.0123	0	0.8623	0.03	0.09	2089.19	28	3.58209					1	1	1	0	1	0	0	0	0	0
0.105	0.219	0.676	0	0	0.0267	0.0093	0.0894	0	0.0123	0	0.8623	0.09	0.11	2012.61	28	3.6					1	1	0	0	1	0	0	0	0	0
0.105	0.21	0.585	0.1	0	0.0267	0.0093	0.0894	0	0.0123	0	0.8623	0.09	0.11	1991.89	28	3.7					1	1	0	1	1	0	0	0	0	0
0.105	0.192	0.403	0.3	0	0.0267	0.0093	0.0894	0	0.0123	0	0.8623	0.06	0.1	2047.27	28	3.7					1	1	1	0	1	0	0	1	0	0
0.105	0.201	0.494	0.2	0	0.0267	0.0093	0.0894	0	0.0123	0	0.8623	0.06	0.1	2067.96	28	3.83085					1	1	1	1	1	1	1	1	1	1
0.105	0.201	0.494	0.2	0	0.0267	0.0093	0.0894	0	0.0123	0	0.8623	0.06	0.1	2076.89	28	3.85					1	1	1	1	1	1	1	1	1	1
0.105	0.219	0.676	0	0	0.0267	0.0093	0.0894	0	0.0123	0	0.8623	0.09	0.11	1957.66	28	3.9					1	1	0	0	1	0	0	0	0	0
0.105	0.21	0.585	0.1	0	0.0267	0.0093	0.0894	0	0.0123	0	0.8623	0.06	0.1	2109.09	28	3.9					1	1	0	1	1	0	0	1	0	0
0.105	0.219	0.676	0	0	0.0267	0.0093	0.0894	0	0.0123	0	0.8623	0.06	0.08	1982.81	28	3.92367					1	1	0	0	1	0	0	1	0	0
0.105	0.192	0.403	0.3	0	0.0267	0.0093	0.0894	0	0.0123	0	0.8623	0.03	0.09	2105.68	28	4.0098					1	1	1	0	1	0	0	0	0	0
0.105	0.219	0.676	0	0	0.0267	0.0093	0.0894	0	0.0123	0	0.8623	0.06	0.08	2011.09	28	4.02142					1	1	0	0	1	0	0	1	0	0
0.105	0.201	0.494	0.2	0	0.0267	0.0093	0.0894	0	0.0123	0	0.8623	0.1	0.13	1954.83	28	4.02985					1	1	1	1	1	1	1	0	0	0
0.105	0.219	0.676	0	0	0.0267	0.0093	0.0894	0	0.0123	0	0.8623	0.06	0.08	2011.46	28	4.04689					1	1	0	0	1	0	0	1	0	0
0.105	0.201	0.494	0.2	0	0.0267	0.0093	0.0894	0	0.0123	0	0.8623	0.06	0.1	2058.76	28	4.05					1	1	1	1	1	1	1	1	1	1
0.105	0.219	0.676	0	0	0.0267	0.0093	0.0894	0	0.0123	0	0.8623	0.06	0.08	1999.99	28	4.07809					1	1	0	0	1	0	0	1	0	0
0.105	0.201	0.494	0.2	0	0.0267	0.0093	0.0894	0	0.0123	0	0.8623	0.1	0.13	1939.25	28	4.10891					1	1	1	1	1	1	1	0	0	0
0.105	0.201	0.494	0.2	0	0.0267	0.0093	0.0894	0	0.0123	0	0.8623	0.1	0.13	1955.93	28	4.15					1	1	1	1	1	1	1	0	0	0
0.105	0.192	0.403	0.3	0	0.0267	0.0093	0.0894	0	0.0123	0	0.8623	0.03	0.09	2118.44	28	4.15842					1	1	1	0	1	0	0	0	0	0
0.105	0.192	0.403	0.3	0	0.0267	0.0093	0.0894	0	0.0123	0	0.8623	0.03	0.09	2106.69	28	4.1791					1	1	1	0	1	0	0	0	0	0
0.105	0.201	0.494	0.2	0	0.0267	0.0093	0.0894	0	0.0123	0	0.8623	0.06	0.1	2075.5	28	4.18699					1	1	1	1	1	1	1	1	1	1
0.105	0.21	0.585	0.1	0	0.0267	0.0093	0.0894	0	0.0123	0	0.8623	0.09	0.11	2002.7	28	4.2					1	1	0	1	1	0	0	0	0	0
0.105	0.21	0.585	0.1	0	0.0267	0.0093	0.0894	0	0.0123	0	0.8623	0.09	0.11	2063.96	28	4.2					1	1	0	1	1	0	0	0	0	0
0.105	0.21	0.585	0.1	0	0.0267	0.0093	0.0894	0	0.0123	0	0.8623	0.09	0.11	1987.39	28	4.2					1	1	0	1	1	0	0	0	0	0
0.105	0.201	0.494	0.2	0	0.0267	0.0093	0.0894	0	0.0123	0	0.8623	0.06	0.1	2054.27	28	4.2					1	1	1	1	1	1	1	1	1	1
0.105	0.192	0.403	0.3	0	0.0267	0.0093	0.0894	0	0.0123	0	0.8623	0.03	0.09	2120.38	28	4.2					1	1	1	0	1	0	0	0	0	0
0.105	0.219	0.676	0	0	0.0267	0.0093	0.0894	0	0.0123	0	0.8623	0.06	0.08	2061.47	28	4.20727					1	1	0	0	1	0	0	1	0	0
0.105	0.219	0.676	0	0	0.0267	0.0093	0.0894	0	0.0123	0	0.8623	0.06	0.08	2022.15	28	4.24401					1	1	0	0	1	0	0	1	0	0
0.105	0.219	0.676	0	0	0.0267	0.0093	0.0894	0	0.0123	0	0.8623	0.06	0.08	2072.42	28	4.33315					1	1	0	0	1	0	0	1	0	0
0.105	0.201	0.494	0.2	0	0.0267	0.0093	0.0894	0	0.0123	0	0.8623	0.1	0.13	1974.89	28	4.34376					1	1	1	1	1	1	1	0	0	0
0.105	0.201	0.494	0.2	0	0.0267	0.0093	0.0894	0	0.0123	0	0.8623	0.1	0.13	1960.88	28	4.35644					1	1	1	1	1	1	1	0	0	0
0.105	0.219	0.676	0	0	0.0267	0.0093	0.0894	0	0.0123	0	0.8623	0.06	0.08	1978.84	28	4.39478					1	1	0	0	1	0	0	1	0	0
0.105	0.201	0.494	0.2	0	0.0267	0.0093	0.0894	0	0.0123	0	0.8623	0.06	0.11	2036.64	28	4.40583					1	1	1	1	1	1	1	1	1	1
0.105	0.192	0.403	0.3	0	0.0267	0.0093	0.0894	0	0.0123	0	0.8623	0.1	0.1	2008.3	28	4.41584					1	1	1	0	1	0	0	0	0	0
0.105	0.21	0.585	0.1	0	0.0267	0.0093	0.0894	0	0.0123	0	0.8623	0.1	0.13	1979.43	28	4.50484					1	1	0	1	1	0	0	0	0	0
0.105	0.201	0.494	0.2	0	0.0267	0.0093	0.0894	0	0.0123	0	0.8623	0.06	0.11	2031.36	28	4.55					1	1	1	1	1	1	1	1	1	1
0.105	0.192	0.403	0.3	0	0.0267	0.0093	0.0894	0	0.0123	0	0.8623	0.09	0.11	2097.3	28	4.6					1	1	1	0	1	0	0	0	0	0
0.105	0.21	0.585	0.1	0	0.0267	0.0093	0.0894	0	0.0123	0	0.8623	0.09	0.1	1919.74	28	4.60739					1	1	0	1	1	0	0	0	0	0
0.105	0.21	0.585	0.1	0	0.0267	0.0093	0.0894	0	0.0123	0	0.8623	0.1	0.13	1950.06	28	4.63031					1	1	0	1	1	0	0	0	0	0
0.105	0.192	0.403	0.3	0	0.0267	0.0093	0.0894	0	0.0123	0	0.8623	0.06	0.09	2106.36	28	4.64882					1	1	1	0	1	0	0	1	0	0
0.105	0.192	0.403	0.3	0	0.0267	0.0093	0.0894	0	0.0123	0	0.8623	0.09	0.11	2071.17	28	4.65					1	1	1	0	1	0	0	0	0	0
0.105	0.219	0.676	0	0	0.0267	0.0093	0.0894	0	0.0123	0	0.8623	0.09	0.11	2025.23	28	4.84					1	1	0	0	1	0	0	0	0	0
0.105	0.219	0.676	0	0	0.0267	0.0093	0.0894	0	0.0123	0	0.8623	0.09	0.12	1969.03	28	4.86346					1	1	0	0	1	0	0	0	0	0
0.105	0.21	0.585	0.1	0	0.0267	0.0093	0.0894	0	0.0123	0	0.8623	0.1	0.13	1947.58	28	4.87757					1	1	0	1	1	0	0	0	0	0
0.105	0.201	0.494	0.2	0	0.0267	0.0093	0.0894	0	0.0123	0	0.8623	0.1	0.12	2028.5	28	4.89887					1	1	1	1	1	1	1	0	0	0
0.105	0.21	0.585	0.1	0	0.0267	0.0093	0.0894	0	0.0123	0	0.8623	0.1	0.13	1981.22	28	4.9					1	1	0	1	1	0	0	0	0	0
0.105	0.201	0.494	0.2	0	0.0267	0.0093	0.0894	0	0.0123	0	0.8623	0.09	0.11	2097.3	28	4.9					1	1	1	1	1	1	1	0	0	0
0.105	0.219	0.676	0	0	0.0267	0.0093	0.0894	0	0.0123	0	0.8623	0.06	0.1	2015	28	4.9					1	1	0	0	1	0	0	1	0	0
0.105	0.219	0.676	0	0	0.0267	0.0093	0.0894	0	0.0123	0	0.8623	0.09	0.08	1981.87	28	4.93616					1	1	0	0	1	0	0	0	0	0
0.105	0.219	0.676	0	0	0.0267	0.0093	0.0894	0	0.0123	0	0.8623	0.09	0.08	1949.64	28	4.94399					1	1	0	0	1	0	0	0	0	0
0.105	0.192	0.403	0.3	0	0.0267	0.0093	0.0894	0	0.0123	0	0.8623	0.09	0.11	2043.24	28	4.95					1	1	1	0	1	0	0	0	0	0
0.105	0.219	0.676	0	0	0.0267	0.0093	0.0894	0	0.0123	0	0.8623	0.06	0.1	2068.21	28	4.96241					1	1	0	0	1	0	0	1	0	0
0.105	0.21	0.585	0.1	0	0.0267	0.0093	0.0894	0	0.0123	0	0.8623	0.1	0.13	1989.82	28	4.97487					1	1	0	1	1	0	0	0	0	0
0.105	0.219	0.676	0	0	0.0267	0.0093	0.0894	0	0.0123	0	0.8623	0.09	0.12	1955.09	28	4.98703					1	1	0	0	1	0	0	0	0	0
0.105	0.21	0.585	0.1	0	0.0267	0.0093	0.0894	0	0.0123	0	0.8623	0.06	0.09	2100	28	5					1	1	0	1	1	0	0	1	0	0
0.105	0.219	0.676	0	0	0.0267	0.0093	0.0894	0	0.0123	0	0.8623	0.06	0.1	2059.69	28	5					1	1	0	0	1	0	0	1	0	0
0.105	0.219	0.676	0	0	0.0267	0.0093	0.0894	0	0.0123	0	0.8623	0.06	0.1	2060.01	28	5					1	1	0	0	1	0	0	1	0	0
0.105	0.219	0.676	0	0	0.0267	0.0093	0.0894	0	0.0123	0	0.8623	0.09	0.12	1971.15	28	5.00763					1	1	0	0	1	0	0	0	0	0
0.105	0.21	0.585	0.1	0	0.0267	0.0093	0.0894	0	0.0123	0	0.8623	0.09	0.1	1909.18	28	5.05404					1	1	0	1	1	0	0	0	0	0
0.105	0.219	0.676	0	0	0.0267	0.0093	0.0894	0	0.0123	0	0.8623	0.09	0.12	1921.42	28	5.06609					1	1	0	0	1	0	0	0	0	0
0.105	0.21	0.585	0.1	0	0.0267	0.0093	0.0894	0	0.0123	0	0.8623	0.06	0.09	2088.46	28	5.07463					1	1	0	1	1	0	0	1	0	0
0.105	0.219	0.676	0	0	0.0267	0.0093	0.0894	0	0.0123	0	0.8623	0.06	0.1	2044.28	28	5.07463					1	1	0	0	1	0	0	1	0	0
0.105	0.21	0.585	0.1	0	0.0267	0.0093	0.0894	0	0.0123	0	0.8623	0.06	0.08	2048.97	28	5.0814					1	1	0	1	1	0	0	1	0	0
0.105	0.201	0.494	0.2	0	0.0267	0.0093	0.0894	0	0.0123	0	0.8623	0.1	0.12	2014.74	28	5.1					1	1	1	1	1	1	1	0	0	0
0.105	0.201	0.494	0.2	0	0.0267	0.0093	0.0894	0	0.0123	0	0.8623	0.1	0.12	2001.4	28	5.1					1	1	1	1	1	1	1	0	0	0
0.105	0.192	0.403	0.3	0	0.0267	0.0093	0.0894	0	0.0123	0	0.8623	0.06	0.09	2064.89	28	5.1026					1	1	1	0	1	0	0	1	0	0
0.105	0.219	0.676	0	0	0.0267	0.0093	0.0894	0	0.0123	0	0.8623	0.06	0.1	2034.88	28	5.125					1	1	0	0	1	0	0	1	0	0
0.105	0.219	0.676	0	0	0.0267	0.0093	0.0894	0	0.0123	0	0.8623	0.09	0.08	2005.87	28	5.12668					1	1	0	0	1	0	0	0	0	0
0.105	0.192	0.403	0.3	0	0.0267	0.0093	0.0894	0	0.0123	0	0.8623	0.1	0.1	1971.3	28	5.15					1	1	1	0	1	0	0	0	0	0
0.105	0.219	0.676	0	0	0.0267	0.0093	0.0894	0	0.0123	0	0.8623	0.06	0.1	2059.52	28	5.16291					1	1	0	0	1	0	0	1	0	0
0.105	0.201	0.494	0.2	0	0.0267	0.0093	0.0894	0	0.0123	0	0.8623	0.06	0.11	2045.33	28	5.17413					1	1	1	1	1	1	1	1	1	1
0.105	0.219	0.676	0	0	0.0267	0.0093	0.0894	0	0.0123	0	0.8623	0.09	0.12	1960.34	28	5.18134					1	1	0	0	1	0	0	0	0	0
0.105	0.201	0.494	0.2	0	0.0267	0.0093	0.0894	0	0.0123	0	0.8623	0.09	0.11	2008.11	28	5.2					1	1	1	1	1	1	1	0	0	0
0.105	0.201	0.494	0.2	0	0.0267	0.0093	0.0894	0	0.0123	0	0.8623	0.06	0.11	2082.48	28	5.2					1	1	1	1	1	1	1	1	1	1
0.105	0.219	0.676	0	0	0.0267	0.0093	0.0894	0	0.0123	0	0.8623	0.09	0.12	1951.04	28	5.22266					1	1	0	0	1	0	0	0	0	0
0.105	0.201	0.494	0.2	0	0.0267	0.0093	0.0894	0	0.0123	0	0.8623	0.06	0.11	2049.08	28	5.22388					1	1	1	1	1	1	1	1	1	1
0.105	0.192	0.403	0.3	0	0.0267	0.0093	0.0894	0	0.0123	0	0.8623	0.06	0.09	2124.05	28	5.25278					1	1	1	0	1	0	0	1	0	0
0.105	0.21	0.585	0.1	0	0.0267	0.0093	0.0894	0	0.0123	0	0.8623	0.09	0.1	1949.44	28	5.255					1	1	0	1	1	0	0	0	0	0
0.105	0.219	0.676	0	0	0.0267	0.0093	0.0894	0	0.0123	0	0.8623	0.09	0.08	2004.23	28	5.27399					1	1	0	0	1	0	0	0	0	0
0.105	0.201	0.494	0.2	0	0.0267	0.0093	0.0894	0	0.0123	0	0.8623	0.1	0.12	2006.12	28	5.3					1	1	1	1	1	1	1	0	0	0
0.105	0.192	0.403	0.3	0	0.0267	0.0093	0.0894	0	0.0123	0	0.8623	0.09	0.11	2032.43	28	5.3					1	1	1	0	1	0	0	0	0	0
0.105	0.219	0.676	0	0	0.0267	0.0093	0.0894	0	0.0123	0	0.8623	0.09	0.11	1971.17	28	5.3					1	1	0	0	1	0	0	0	0	0
0.105	0.219	0.676	0	0	0.0267	0.0093	0.0894	0	0.0123	0	0.8623	0.06	0.1	2057.89	28	5.3					1	1	0	0	1	0	0	1	0	0
0.105	0.201	0.494	0.2	0	0.0267	0.0093	0.0894	0	0.0123	0	0.8623	0.1	0.12	2001.78	28	5.32338					1	1	1	1	1	1	1	0	0	0
0.105	0.21	0.585	0.1	0	0.0267	0.0093	0.0894	0	0.0123	0	0.8623	0.1	0.13	1999.12	28	5.32338					1	1	0	1	1	0	0	0	0	0
0.105	0.201	0.494	0.2	0	0.0267	0.0093	0.0894	0	0.0123	0	0.8623	0.1	0.12	2023.81	28	5.325					1	1	1	1	1	1	1	0	0	0
0.105	0.219	0.676	0	0	0.0267	0.0093	0.0894	0	0.0123	0	0.8623	0.06	0.1	2079.09	28	5.325					1	1	0	0	1	0	0	1	0	0
0.105	0.219	0.676	0	0	0.0267	0.0093	0.0894	0	0.0123	0	0.8623	0.09	0.08	1996.02	28	5.34486					1	1	0	0	1	0	0	0	0	0
0.105	0.21	0.585	0.1	0	0.0267	0.0093	0.0894	0	0.0123	0	0.8623	0.06	0.09	2093.58	28	5.35					1	1	0	1	1	0	0	1	0	0
0.105	0.192	0.403	0.3	0	0.0267	0.0093	0.0894	0	0.0123	0	0.8623	0.06	0.09	2093.32	28	5.38099					1	1	1	0	1	0	0	1	0	0
0.105	0.219	0.676	0	0	0.0267	0.0093	0.0894	0	0.0123	0	0.8623	0.06	0.1	2069.72	28	5.40936					1	1	0	0	1	0	0	1	0	0
0.105	0.219	0.676	0	0	0.0267	0.0093	0.0894	0	0.0123	0	0.8623	0.09	0.08	2022.27	28	5.42421					1	1	0	0	1	0	0	0	0	0
0.105	0.21	0.585	0.1	0	0.0267	0.0093	0.0894	0	0.0123	0	0.8623	0.06	0.08	2053.54	28	5.43152					1	1	0	1	1	0	0	1	0	0
0.105	0.21	0.585	0.1	0	0.0267	0.0093	0.0894	0	0.0123	0	0.8623	0.1	0.13	1992.28	28	5.44554					1	1	0	1	1	0	0	0	0	0
0.105	0.219	0.676	0	0	0.0267	0.0093	0.0894	0	0.0123	0	0.8623	0.09	0.08	1988.45	28	5.44704					1	1	0	0	1	0	0	0	0	0
0.105	0.21	0.585	0.1	0	0.0267	0.0093	0.0894	0	0.0123	0	0.8623	0.1	0.13	1994.3	28	5.5					1	1	0	1	1	0	0	0	0	0
0.105	0.21	0.585	0.1	0	0.0267	0.0093	0.0894	0	0.0123	0	0.8623	0.09	0.11	2089.19	28	5.5					1	1	0	1	1	0	0	0	0	0
0.105	0.21	0.585	0.1	0	0.0267	0.0093	0.0894	0	0.0123	0	0.8623	0.06	0.09	2093.53	28	5.5					1	1	0	1	1	0	0	1	0	0
0.105	0.192	0.403	0.3	0	0.0267	0.0093	0.0894	0	0.0123	0	0.8623	0.06	0.1	2008.58	28	5.52239					1	1	1	0	1	0	0	1	0	0
0.105	0.192	0.403	0.3	0	0.0267	0.0093	0.0894	0	0.0123	0	0.8623	0.09	0.12	1978.93	28	5.52295					1	1	1	0	1	0	0	0	0	0
0.105	0.192	0.403	0.3	0	0.0267	0.0093	0.0894	0	0.0123	0	0.8623	0.06	0.1	2101.11	28	5.55					1	1	1	0	1	0	0	1	0	0
0.105	0.21	0.585	0.1	0	0.0267	0.0093	0.0894	0	0.0123	0	0.8623	0.06	0.09	2109.41	28	5.55					1	1	0	1	1	0	0	1	0	0
0.105	0.192	0.403	0.3	0	0.0267	0.0093	0.0894	0	0.0123	0	0.8623	0.09	0.12	2000	28	5.55542					1	1	1	0	1	0	0	0	0	0
0.105	0.21	0.585	0.1	0	0.0267	0.0093	0.0894	0	0.0123	0	0.8623	0.09	0.1	1974.04	28	5.58631					1	1	0	1	1	0	0	0	0	0
0.105	0.21	0.585	0.1	0	0.0267	0.0093	0.0894	0	0.0123	0	0.8623	0.06	0.08	2047.34	28	5.60342					1	1	0	1	1	0	0	1	0	0
0.105	0.192	0.403	0.3	0	0.0267	0.0093	0.0894	0	0.0123	0	0.8623	0.09	0.09	2054.92	28	5.61351					1	1	1	0	1	0	0	0	0	0
0.105	0.192	0.403	0.3	0	0.0267	0.0093	0.0894	0	0.0123	0	0.8623	0.09	0.12	1999	28	5.62874					1	1	1	0	1	0	0	0	0	0
0.105	0.21	0.585	0.1	0	0.0267	0.0093	0.0894	0	0.0123	0	0.8623	0.1	0.13	1977.61	28	5.65					1	1	0	1	1	0	0	0	0	0
0.105	0.21	0.585	0.1	0	0.0267	0.0093	0.0894	0	0.0123	0	0.8623	0.06	0.09	2122.94	28	5.65					1	1	0	1	1	0	0	1	0	0
0.105	0.21	0.585	0.1	0	0.0267	0.0093	0.0894	0	0.0123	0	0.8623	0.1	0.13	1994.62	28	5.7					1	1	0	1	1	0	0	0	0	0
0.105	0.219	0.676	0	0	0.0267	0.0093	0.0894	0	0.0123	0	0.8623	0.09	0.08	1973.7	28	5.71117					1	1	0	0	1	0	0	0	0	0
0.105	0.219	0.676	0	0	0.0267	0.0093	0.0894	0	0.0123	0	0.8623	0.09	0.08	2027.21	28	5.7382					1	1	0	0	1	0	0	0	0	0
0.105	0.192	0.403	0.3	0	0.0267	0.0093	0.0894	0	0.0123	0	0.8623	0.06	0.1	2130.59	28	5.74257					1	1	1	0	1	0	0	1	0	0
0.105	0.21	0.585	0.1	0	0.0267	0.0093	0.0894	0	0.0123	0	0.8623	0.06	0.08	2071.41	28	5.74428					1	1	0	1	1	0	0	1	0	0
0.105	0.192	0.403	0.3	0	0.0267	0.0093	0.0894	0	0.0123	0	0.8623	0.06	0.1	1997.04	28	5.77114					1	1	1	0	1	0	0	1	0	0
0.105	0.192	0.403	0.3	0	0.0267	0.0093	0.0894	0	0.0123	0	0.8623	0.06	0.1	1984.78	28	5.77114					1	1	1	0	1	0	0	1	0	0
0.105	0.192	0.403	0.3	0	0.0267	0.0093	0.0894	0	0.0123	0	0.8623	0.06	0.1	2114.29	28	5.79208					1	1	1	0	1	0	0	1	0	0
0.105	0.21	0.585	0.1	0	0.0267	0.0093	0.0894	0	0.0123	0	0.8623	0.06	0.09	2102.48	28	5.8					1	1	0	1	1	0	0	1	0	0
0.105	0.192	0.403	0.3	0	0.0267	0.0093	0.0894	0	0.0123	0	0.8623	0.06	0.1	2109.47	28	5.81252					1	1	1	0	1	0	0	1	0	0
0.105	0.219	0.676	0	0	0.0267	0.0093	0.0894	0	0.0123	0	0.8623	0.06	0.09	2042.1	28	5.84242					1	1	0	0	1	0	0	1	0	0
0.105	0.192	0.403	0.3	0	0.0267	0.0093	0.0894	0	0.0123	0	0.8623	0.09	0.08	1995.11	28	5.84393					1	1	1	0	1	0	0	0	0	0
0.105	0.192	0.403	0.3	0	0.0267	0.0093	0.0894	0	0.0123	0	0.8623	0.06	0.1	2135.2	28	5.85059					1	1	1	0	1	0	0	1	0	0
0.105	0.219	0.676	0	0	0.0267	0.0093	0.0894	0	0.0123	0	0.8623	0.09	0.08	1971.3	28	5.8578					1	1	0	0	1	0	0	0	0	0
0.105	0.192	0.403	0.3	0	0.0267	0.0093	0.0894	0	0.0123	0	0.8623	0.09	0.09	2086.01	28	5.90593					1	1	1	0	1	0	0	0	0	0
0.105	0.192	0.403	0.3	0	0.0267	0.0093	0.0894	0	0.0123	0	0.8623	0.09	0.1	2094.47	28	5.91152					1	1	1	0	1	0	0	0	0	0
0.105	0.192	0.403	0.3	0	0.0267	0.0093	0.0894	0	0.0123	0	0.8623	0.09	0.12	2000.6	28	5.91656					1	1	1	0	1	0	0	0	0	0
0.105	0.192	0.403	0.3	0	0.0267	0.0093	0.0894	0	0.0123	0	0.8623	0.06	0.08	2096.2	28	5.92931					1	1	1	0	1	0	0	1	0	0
0.105	0.192	0.403	0.3	0	0.0267	0.0093	0.0894	0	0.0123	0	0.8623	0.06	0.1	2085.88	28	5.94059					1	1	1	0	1	0	0	1	0	0
0.105	0.192	0.403	0.3	0	0.0267	0.0093	0.0894	0	0.0123	0	0.8623	0.06	0.1	2112.78	28	5.97015					1	1	1	0	1	0	0	1	0	0
0.105	0.219	0.676	0	0	0.0267	0.0093	0.0894	0	0.0123	0	0.8623	0.09	0.08	2038.92	28	5.97071					1	1	0	0	1	0	0	0	0	0
0.105	0.21	0.585	0.1	0	0.0267	0.0093	0.0894	0	0.0123	0	0.8623	0.06	0.09	2095.66	28	6					1	1	0	1	1	0	0	1	0	0
0.105	0.192	0.403	0.3	0	0.0267	0.0093	0.0894	0	0.0123	0	0.8623	0.06	0.09	2118.96	28	6.00002					1	1	1	0	1	0	0	1	0	0
0.105	0.192	0.403	0.3	0	0.0267	0.0093	0.0894	0	0.0123	0	0.8623	0.09	0.1	2103.35	28	6.01386					1	1	1	0	1	0	0	0	0	0
0.105	0.192	0.403	0.3	0	0.0267	0.0093	0.0894	0	0.0123	0	0.8623	0.06	0.1	2187.57	28	6.02897					1	1	1	0	1	0	0	1	0	0
0.105	0.21	0.585	0.1	0	0.0267	0.0093	0.0894	0	0.0123	0	0.8623	0.06	0.08	2049.15	28	6.06546					1	1	0	1	1	0	0	1	0	0
0.105	0.21	0.585	0.1	0	0.0267	0.0093	0.0894	0	0.0123	0	0.8623	0.06	0.08	2069.26	28	6.09898					1	1	0	1	1	0	0	1	0	0
0.105	0.21	0.585	0.1	0	0.0267	0.0093	0.0894	0	0.0123	0	0.8623	0.1	0.13	1973.96	28	6.1					1	1	0	1	1	0	0	0	0	0
0.105	0.219	0.676	0	0	0.0267	0.0093	0.0894	0	0.0123	0	0.8623	0.06	0.09	2077.71	28	6.10219					1	1	0	0	1	0	0	1	0	0
0.105	0.192	0.403	0.3	0	0.0267	0.0093	0.0894	0	0.0123	0	0.8623	0.09	0.1	2107.32	28	6.11328					1	1	1	0	1	0	0	0	0	0
0.105	0.219	0.676	0	0	0.0267	0.0093	0.0894	0	0.0123	0	0.8623	0.06	0.09	2077.62	28	6.15695					1	1	0	0	1	0	0	1	0	0
0.105	0.21	0.585	0.1	0	0.0267	0.0093	0.0894	0	0.0123	0	0.8623	0.06	0.08	2062.58	28	6.16591					1	1	0	1	1	0	0	1	0	0
0.105	0.219	0.676	0	0	0.0267	0.0093	0.0894	0	0.0123	0	0.8623	0.06	0.09	2071.12	28	6.21945					1	1	0	0	1	0	0	1	0	0
0.105	0.219	0.676	0	0	0.0267	0.0093	0.0894	0	0.0123	0	0.8623	0.09	0.08	2034.58	28	6.22616					1	1	0	0	1	0	0	0	0	0
0.105	0.219	0.676	0	0	0.0267	0.0093	0.0894	0	0.0123	0	0.8623	0.09	0.1	2014.1	28	6.24929					1	1	0	0	1	0	0	0	0	0
0.105	0.192	0.403	0.3	0	0.0267	0.0093	0.0894	0	0.0123	0	0.8623	0.09	0.09	2068.17	28	6.25931					1	1	1	0	1	0	0	0	0	0
0.105	0.219	0.676	0	0	0.0267	0.0093	0.0894	0	0.0123	0	0.8623	0.09	0.08	2042.19	28	6.28569					1	1	0	0	1	0	0	0	0	0
0.105	0.219	0.676	0	0	0.0267	0.0093	0.0894	0	0.0123	0	0.8623	0.09	0.08	2016.9	28	6.29121					1	1	0	0	1	0	0	0	0	0
0.105	0.21	0.585	0.1	0	0.0267	0.0093	0.0894	0	0.0123	0	0.8623	0.06	0.08	2049.03	28	6.29308					1	1	0	1	1	0	0	1	0	0
0.105	0.192	0.403	0.3	0	0.0267	0.0093	0.0894	0	0.0123	0	0.8623	0.06	0.08	2035.04	28	6.29327					1	1	1	0	1	0	0	1	0	0
0.105	0.219	0.676	0	0	0.0267	0.0093	0.0894	0	0.0123	0	0.8623	0.06	0.09	2112.07	28	6.30001					1	1	0	0	1	0	0	1	0	0
0.105	0.192	0.403	0.3	0	0.0267	0.0093	0.0894	0	0.0123	0	0.8623	0.06	0.08	2069.99	28	6.30533					1	1	1	0	1	0	0	1	0	0
0.105	0.192	0.403	0.3	0	0.0267	0.0093	0.0894	0	0.0123	0	0.8623	0.09	0.12	1986.28	28	6.31894					1	1	1	0	1	0	0	0	0	0
0.105	0.219	0.676	0	0	0.0267	0.0093	0.0894	0	0.0123	0	0.8623	0.09	0.08	2024.37	28	6.31916					1	1	0	0	1	0	0	0	0	0
0.105	0.192	0.403	0.3	0	0.0267	0.0093	0.0894	0	0.0123	0	0.8623	0.06	0.08	2064.68	28	6.3367					1	1	1	0	1	0	0	1	0	0
0.105	0.192	0.403	0.3	0	0.0267	0.0093	0.0894	0	0.0123	0	0.8623	0.09	0.12	1981.91	28	6.34078					1	1	1	0	1	0	0	0	0	0
0.105	0.192	0.403	0.3	0	0.0267	0.0093	0.0894	0	0.0123	0	0.8623	0.09	0.1	2059.48	28	6.34343					1	1	1	0	1	0	0	0	0	0
0.105	0.219	0.676	0	0	0.0267	0.0093	0.0894	0	0.0123	0	0.8623	0.09	0.11	1975.46	28	6.37703					1	1	0	0	1	0	0	0	0	0
0.105	0.219	0.676	0	0	0.0267	0.0093	0.0894	0	0.0123	0	0.8623	0.09	0.11	1975.46	28	6.37703					1	1	0	0	1	0	0	0	0	0
0.105	0.192	0.403	0.3	0	0.0267	0.0093	0.0894	0	0.0123	0	0.8623	0.09	0.09	2092.26	28	6.39363					1	1	1	0	1	0	0	0	0	0
0.105	0.21	0.585	0.1	0	0.0267	0.0093	0.0894	0	0.0123	0	0.8623	0.06	0.08	2075.69	28	6.40257					1	1	0	1	1	0	0	1	0	0
0.105	0.192	0.403	0.3	0	0.0267	0.0093	0.0894	0	0.0123	0	0.8623	0.09	0.1	2086.92	28	6.4227					1	1	1	0	1	0	0	0	0	0
0.105	0.219	0.676	0	0	0.0267	0.0093	0.0894	0	0.0123	0	0.8623	0.09	0.1	2036.29	28	6.44002					1	1	0	0	1	0	0	0	0	0
0.105	0.192	0.403	0.3	0	0.0267	0.0093	0.0894	0	0.0123	0	0.8623	0.06	0.08	2063.46	28	6.44356					1	1	1	0	1	0	0	1	0	0
0.105	0.192	0.403	0.3	0	0.0267	0.0093	0.0894	0	0.0123	0	0.8623	0.06	0.08	2074.33	28	6.45					1	1	1	0	1	0	0	1	0	0
0.105	0.219	0.676	0	0	0.0267	0.0093	0.0894	0	0.0123	0	0.8623	0.09	0.1	2014.12	28	6.45995					1	1	0	0	1	0	0	0	0	0
0.105	0.21	0.585	0.1	0	0.0267	0.0093	0.0894	0	0.0123	0	0.8623	0.06	0.08	2070.4	28	6.47343					1	1	0	1	1	0	0	1	0	0
0.105	0.192	0.403	0.3	0	0.0267	0.0093	0.0894	0	0.0123	0	0.8623	0.06	0.08	2055.76	28	6.47638					1	1	1	0	1	0	0	1	0	0
0.105	0.201	0.494	0.2	0	0.0267	0.0093	0.0894	0	0.0123	0	0.8623	0.09	0.08	2069.06	28	6.48824					1	1	1	1	1	1	1	0	0	0
0.105	0.219	0.676	0	0	0.0267	0.0093	0.0894	0	0.0123	0	0.8623	0.09	0.11	2028.07	28	6.49416					1	1	0	0	1	0	0	0	0	0
0.105	0.219	0.676	0	0	0.0267	0.0093	0.0894	0	0.0123	0	0.8623	0.09	0.11	2028.07	28	6.49416					1	1	0	0	1	0	0	0	0	0
0.105	0.192	0.403	0.3	0	0.0267	0.0093	0.0894	0	0.0123	0	0.8623	0.09	0.1	2108.6	28	6.50722					1	1	1	0	1	0	0	0	0	0
0.105	0.21	0.585	0.1	0	0.0267	0.0093	0.0894	0	0.0123	0	0.8623	0.06	0.08	2088.3	28	6.52063					1	1	0	1	1	0	0	1	0	0
0.105	0.192	0.403	0.3	0	0.0267	0.0093	0.0894	0	0.0123	0	0.8623	0.06	0.08	2055.45	28	6.52378					1	1	1	0	1	0	0	1	0	0
0.105	0.192	0.403	0.3	0	0.0267	0.0093	0.0894	0	0.0123	0	0.8623	0.09	0.1	2100.52	28	6.52714					1	1	1	0	1	0	0	0	0	0
0.105	0.219	0.676	0	0	0.0267	0.0093	0.0894	0	0.0123	0	0.8623	0.09	0.1	2019.12	28	6.528					1	1	0	0	1	0	0	0	0	0
0.105	0.192	0.403	0.3	0	0.0267	0.0093	0.0894	0	0.0123	0	0.8623	0.09	0.09	2081.84	28	6.53775					1	1	1	0	1	0	0	0	0	0
0.105	0.219	0.676	0	0	0.0267	0.0093	0.0894	0	0.0123	0	0.8623	0.09	0.1	1997.51	28	6.57106					1	1	0	0	1	0	0	0	0	0
0.105	0.192	0.403	0.3	0	0.0267	0.0093	0.0894	0	0.0123	0	0.8623	0.06	0.08	2079.27	28	6.59059					1	1	1	0	1	0	0	1	0	0
0.105	0.219	0.676	0	0	0.0267	0.0093	0.0894	0	0.0123	0	0.8623	0.09	0.08	2008.3	28	6.76074					1	1	0	0	1	0	0	0	0	0
0.105	0.219	0.676	0	0	0.0267	0.0093	0.0894	0	0.0123	0	0.8623	0.09	0.11	2013.97	28	6.78442					1	1	0	0	1	0	0	0	0	0
0.105	0.219	0.676	0	0	0.0267	0.0093	0.0894	0	0.0123	0	0.8623	0.09	0.11	2013.97	28	6.78442					1	1	0	0	1	0	0	0	0	0
0.105	0.192	0.403	0.3	0	0.0267	0.0093	0.0894	0	0.0123	0	0.8623	0.09	0.08	2074.63	28	6.79456					1	1	1	0	1	0	0	0	0	0
0.105	0.192	0.403	0.3	0	0.0267	0.0093	0.0894	0	0.0123	0	0.8623	0.09	0.1	2101.66	28	6.7966					1	1	1	0	1	0	0	0	0	0
0.105	0.192	0.403	0.3	0	0.0267	0.0093	0.0894	0	0.0123	0	0.8623	0.09	0.1	2110.33	28	6.83975					1	1	1	0	1	0	0	0	0	0
0.105	0.192	0.403	0.3	0	0.0267	0.0093	0.0894	0	0.0123	0	0.8623	0.06	0.08	2103.95	28	6.90695					1	1	1	0	1	0	0	1	0	0
0.105	0.192	0.403	0.3	0	0.0267	0.0093	0.0894	0	0.0123	0	0.8623	0.09	0.08	2012.59	28	6.97673					1	1	1	0	1	0	0	0	0	0
0.105	0.219	0.676	0	0	0.0267	0.0093	0.0894	0	0.0123	0	0.8623	0.09	0.11	2029.3	28	6.98884					1	1	0	0	1	0	0	0	0	0
0.105	0.219	0.676	0	0	0.0267	0.0093	0.0894	0	0.0123	0	0.8623	0.09	0.11	2029.3	28	6.98884					1	1	0	0	1	0	0	0	0	0
0.105	0.192	0.403	0.3	0	0.0267	0.0093	0.0894	0	0.0123	0	0.8623	0.09	0.08	2021.43	28	6.99498					1	1	1	0	1	0	0	0	0	0
0.105	0.192	0.403	0.3	0	0.0267	0.0093	0.0894	0	0.0123	0	0.8623	0.06	0.08	2112.43	28	7.0289					1	1	1	0	1	0	0	1	0	0
0.105	0.192	0.403	0.3	0	0.0267	0.0093	0.0894	0	0.0123	0	0.8623	0.1	0.13	2004.33	28	7.04399					1	1	1	0	1	0	0	0	0	0
0.105	0.192	0.403	0.3	0	0.0267	0.0093	0.0894	0	0.0123	0	0.8623	0.1	0.13	2019.05	28	7.06468					1	1	1	0	1	0	0	0	0	0
0.105	0.192	0.403	0.3	0	0.0267	0.0093	0.0894	0	0.0123	0	0.8623	0.1	0.13	2034.08	28	7.06468					1	1	1	0	1	0	0	0	0	0
0.105	0.192	0.403	0.3	0	0.0267	0.0093	0.0894	0	0.0123	0	0.8623	0.1	0.11	2094.26	28	7.1					1	1	1	0	1	0	0	0	0	0
0.105	0.192	0.403	0.3	0	0.0267	0.0093	0.0894	0	0.0123	0	0.8623	0.09	0.1	2061.49	28	7.12928					1	1	1	0	1	0	0	0	0	0
0.105	0.192	0.403	0.3	0	0.0267	0.0093	0.0894	0	0.0123	0	0.8623	0.06	0.08	2103.68	28	7.1465					1	1	1	0	1	0	0	1	0	0
0.105	0.192	0.403	0.3	0	0.0267	0.0093	0.0894	0	0.0123	0	0.8623	0.1	0.13	2016.31	28	7.15					1	1	1	0	1	0	0	0	0	0
0.105	0.192	0.403	0.3	0	0.0267	0.0093	0.0894	0	0.0123	0	0.8623	0.1	0.13	2011.59	28	7.15					1	1	1	0	1	0	0	0	0	0
0.105	0.192	0.403	0.3	0	0.0267	0.0093	0.0894	0	0.0123	0	0.8623	0.1	0.13	2031.93	28	7.15					1	1	1	0	1	0	0	0	0	0
0.105	0.21	0.585	0.1	0	0.0267	0.0093	0.0894	0	0.0123	0	0.8623	0.09	0.08	2073.41	28	7.16415					1	1	0	1	1	0	0	0	0	0
0.105	0.192	0.403	0.3	0	0.0267	0.0093	0.0894	0	0.0123	0	0.8623	0.06	0.08	2091.63	28	7.18021					1	1	1	0	1	0	0	1	0	0
0.105	0.192	0.403	0.3	0	0.0267	0.0093	0.0894	0	0.0123	0	0.8623	0.06	0.08	2127.46	28	7.21443					1	1	1	0	1	0	0	1	0	0
0.105	0.192	0.403	0.3	0	0.0267	0.0093	0.0894	0	0.0123	0	0.8623	0.1	0.11	2137.84	28	7.25					1	1	1	0	1	0	0	0	0	0
0.105	0.219	0.676	0	0	0.0267	0.0093	0.0894	0	0.0123	0	0.8623	0.09	0.11	1994.16	28	7.31781					1	1	0	0	1	0	0	0	0	0
0.105	0.219	0.676	0	0	0.0267	0.0093	0.0894	0	0.0123	0	0.8623	0.09	0.11	1994.16	28	7.31781					1	1	0	0	1	0	0	0	0	0
0.105	0.192	0.403	0.3	0	0.0267	0.0093	0.0894	0	0.0123	0	0.8623	0.09	0.08	2124.46	28	7.35972					1	1	1	0	1	0	0	0	0	0
0.105	0.192	0.403	0.3	0	0.0267	0.0093	0.0894	0	0.0123	0	0.8623	0.09	0.1	2059.57	28	7.38453					1	1	1	0	1	0	0	0	0	0
0.105	0.192	0.403	0.3	0	0.0267	0.0093	0.0894	0	0.0123	0	0.8623	0.1	0.13	2012.34	28	7.3888					1	1	1	0	1	0	0	0	0	0
0.105	0.192	0.403	0.3	0	0.0267	0.0093	0.0894	0	0.0123	0	0.8623	0.09	0.1	2076.65	28	7.44246					1	1	1	0	1	0	0	0	0	0
0.105	0.219	0.676	0	0	0.0267	0.0093	0.0894	0	0.0123	0	0.8623	0.09	0.11	2032.69	28	7.45297					1	1	0	0	1	0	0	0	0	0
0.105	0.219	0.676	0	0	0.0267	0.0093	0.0894	0	0.0123	0	0.8623	0.09	0.11	2032.69	28	7.45297					1	1	0	0	1	0	0	0	0	0
0.105	0.192	0.403	0.3	0	0.0267	0.0093	0.0894	0	0.0123	0	0.8623	0.06	0.08	2136.8	28	7.46495					1	1	1	0	1	0	0	1	0	0
0.105	0.192	0.403	0.3	0	0.0267	0.0093	0.0894	0	0.0123	0	0.8623	0.06	0.08	2069.57	28	7.46663					1	1	1	0	1	0	0	1	0	0
0.105	0.192	0.403	0.3	0	0.0267	0.0093	0.0894	0	0.0123	0	0.8623	0.06	0.08	2082.94	28	7.4777					1	1	1	0	1	0	0	1	0	0
0.105	0.192	0.403	0.3	0	0.0267	0.0093	0.0894	0	0.0123	0	0.8623	0.09	0.1	2082.85	28	7.53992					1	1	1	0	1	0	0	0	0	0
0.105	0.192	0.403	0.3	0	0.0267	0.0093	0.0894	0	0.0123	0	0.8623	0.1	0.13	2003.69	28	7.56219					1	1	1	0	1	0	0	0	0	0
0.105	0.192	0.403	0.3	0	0.0267	0.0093	0.0894	0	0.0123	0	0.8623	0.1	0.13	2022.76	28	7.6					1	1	1	0	1	0	0	0	0	0
0.105	0.192	0.403	0.3	0	0.0267	0.0093	0.0894	0	0.0123	0	0.8623	0.1	0.11	2103.46	28	7.65					1	1	1	0	1	0	0	0	0	0
0.105	0.201	0.494	0.2	0	0.0267	0.0093	0.0894	0	0.0123	0	0.8623	0.09	0.08	1993.87	28	7.68163					1	1	1	1	1	1	1	0	0	0
0.105	0.192	0.403	0.3	0	0.0267	0.0093	0.0894	0	0.0123	0	0.8623	0.1	0.13	2037.38	28	7.7					1	1	1	0	1	0	0	0	0	0
0.105	0.192	0.403	0.3	0	0.0267	0.0093	0.0894	0	0.0123	0	0.8623	0.1	0.13	1992.98	28	7.7					1	1	1	0	1	0	0	0	0	0
0.105	0.192	0.403	0.3	0	0.0267	0.0093	0.0894	0	0.0123	0	0.8623	0.06	0.08	2101.07	28	7.87096					1	1	1	0	1	0	0	1	0	0
0.105	0.192	0.403	0.3	0	0.0267	0.0093	0.0894	0	0.0123	0	0.8623	0.06	0.08	2131.36	28	7.87637					1	1	1	0	1	0	0	1	0	0
0.105	0.192	0.403	0.3	0	0.0267	0.0093	0.0894	0	0.0123	0	0.8623	0.09	0.08	2085.98	28	7.87654					1	1	1	0	1	0	0	0	0	0
0.105	0.201	0.494	0.2	0	0.0267	0.0093	0.0894	0	0.0123	0	0.8623	0.09	0.08	1992.26	28	7.88527					1	1	1	1	1	1	1	0	0	0
0.105	0.192	0.403	0.3	0	0.0267	0.0093	0.0894	0	0.0123	0	0.8623	0.06	0.08	2122.53	28	7.92063					1	1	1	0	1	0	0	1	0	0
0.105	0.192	0.403	0.3	0	0.0267	0.0093	0.0894	0	0.0123	0	0.8623	0.1	0.13	2031.34	28	7.9703					1	1	1	0	1	0	0	0	0	0
0.105	0.192	0.403	0.3	0	0.0267	0.0093	0.0894	0	0.0123	0	0.8623	0.1	0.11	2018.19	28	8					1	1	1	0	1	0	0	0	0	0
0.105	0.192	0.403	0.3	0	0.0267	0.0093	0.0894	0	0.0123	0	0.8623	0.1	0.11	2150.36	28	8					1	1	1	0	1	0	0	0	0	0
0.105	0.192	0.403	0.3	0	0.0267	0.0093	0.0894	0	0.0123	0	0.8623	0.06	0.08	2122.42	28	8					1	1	1	0	1	0	0	1	0	0
0.105	0.201	0.494	0.2	0	0.0267	0.0093	0.0894	0	0.0123	0	0.8623	0.09	0.08	2042.66	28	8.13602					1	1	1	1	1	1	1	0	0	0
0.105	0.21	0.585	0.1	0	0.0267	0.0093	0.0894	0	0.0123	0	0.8623	0.09	0.08	2118.11	28	8.21711					1	1	0	1	1	0	0	0	0	0
0.105	0.192	0.403	0.3	0	0.0267	0.0093	0.0894	0	0.0123	0	0.8623	0.1	0.11	2038	28	8.21762					1	1	1	0	1	0	0	0	0	0
0.105	0.201	0.494	0.2	0	0.0267	0.0093	0.0894	0	0.0123	0	0.8623	0.09	0.08	2074.74	28	8.33585					1	1	1	1	1	1	1	0	0	0
0.105	0.192	0.403	0.3	0	0.0267	0.0093	0.0894	0	0.0123	0	0.8623	0.09	0.08	2043.86	28	8.34937					1	1	1	0	1	0	0	0	0	0
0.105	0.21	0.585	0.1	0	0.0267	0.0093	0.0894	0	0.0123	0	0.8623	0.09	0.08	2026.13	28	8.5159					1	1	0	1	1	0	0	0	0	0
0.105	0.192	0.403	0.3	0	0.0267	0.0093	0.0894	0	0.0123	0	0.8623	0.09	0.08	2103.59	28	8.66781					1	1	1	0	1	0	0	0	0	0
0.105	0.21	0.585	0.1	0	0.0267	0.0093	0.0894	0	0.0123	0	0.8623	0.09	0.08	2149.54	28	8.66922					1	1	0	1	1	0	0	0	0	0
0.105	0.192	0.403	0.3	0	0.0267	0.0093	0.0894	0	0.0123	0	0.8623	0.06	0.08	2081.94	28	8.74126					1	1	1	0	1	0	0	1	0	0
0.105	0.192	0.403	0.3	0	0.0267	0.0093	0.0894	0	0.0123	0	0.8623	0.1	0.11	2032.71	28	8.75					1	1	1	0	1	0	0	0	0	0
0.105	0.192	0.403	0.3	0	0.0267	0.0093	0.0894	0	0.0123	0	0.8623	0.09	0.08	2062.19	28	8.76043					1	1	1	0	1	0	0	0	0	0
0.105	0.192	0.403	0.3	0	0.0267	0.0093	0.0894	0	0.0123	0	0.8623	0.1	0.11	2094.75	28	8.81166					1	1	1	0	1	0	0	0	0	0
0.105	0.201	0.494	0.2	0	0.0267	0.0093	0.0894	0	0.0123	0	0.8623	0.09	0.08	2069.15	28	8.8511					1	1	1	1	1	1	1	0	0	0
0.105	0.21	0.585	0.1	0	0.0267	0.0093	0.0894	0	0.0123	0	0.8623	0.09	0.08	2067.81	28	8.87026					1	1	0	1	1	0	0	0	0	0
0.105	0.192	0.403	0.3	0	0.0267	0.0093	0.0894	0	0.0123	0	0.8623	0.1	0.11	2129.05	28	9.05473					1	1	1	0	1	0	0	0	0	0
0.105	0.192	0.403	0.3	0	0.0267	0.0093	0.0894	0	0.0123	0	0.8623	0.09	0.09	2055.31	28	9.2285					1	1	1	0	1	0	0	0	0	0
0.105	0.192	0.403	0.3	0	0.0267	0.0093	0.0894	0	0.0123	0	0.8623	0.09	0.09	2055.31	28	9.2285					1	1	1	0	1	0	0	0	0	0
0.105	0.201	0.494	0.2	0	0.0267	0.0093	0.0894	0	0.0123	0	0.8623	0.09	0.08	2054.53	28	9.23499					1	1	1	1	1	1	1	0	0	0
0.105	0.192	0.403	0.3	0	0.0267	0.0093	0.0894	0	0.0123	0	0.8623	0.09	0.09	2053.27	28	9.37025					1	1	1	0	1	0	0	0	0	0
0.105	0.192	0.403	0.3	0	0.0267	0.0093	0.0894	0	0.0123	0	0.8623	0.09	0.09	2053.27	28	9.37025					1	1	1	0	1	0	0	0	0	0
0.105	0.192	0.403	0.3	0	0.0267	0.0093	0.0894	0	0.0123	0	0.8623	0.09	0.08	2092.17	28	9.40422					1	1	1	0	1	0	0	0	0	0
0.105	0.192	0.403	0.3	0	0.0267	0.0093	0.0894	0	0.0123	0	0.8623	0.09	0.09	2105.62	28	9.40571					1	1	1	0	1	0	0	0	0	0
0.105	0.192	0.403	0.3	0	0.0267	0.0093	0.0894	0	0.0123	0	0.8623	0.09	0.09	2105.62	28	9.40571					1	1	1	0	1	0	0	0	0	0
0.105	0.192	0.403	0.3	0	0.0267	0.0093	0.0894	0	0.0123	0	0.8623	0.1	0.11	2077.59	28	9.45					1	1	1	0	1	0	0	0	0	0
0.105	0.192	0.403	0.3	0	0.0267	0.0093	0.0894	0	0.0123	0	0.8623	0.09	0.08	2079.24	28	9.56049					1	1	1	0	1	0	0	0	0	0
0.105	0.21	0.585	0.1	0	0.0267	0.0093	0.0894	0	0.0123	0	0.8623	0.09	0.08	2090.32	28	9.62112					1	1	0	1	1	0	0	0	0	0
0.105	0.21	0.585	0.1	0	0.0267	0.0093	0.0894	0	0.0123	0	0.8623	0.09	0.08	2108.43	28	9.63465					1	1	0	1	1	0	0	0	0	0
0.105	0.192	0.403	0.3	0	0.0267	0.0093	0.0894	0	0.0123	0	0.8623	0.09	0.09	2093.03	28	9.6845					1	1	1	0	1	0	0	0	0	0
0.105	0.192	0.403	0.3	0	0.0267	0.0093	0.0894	0	0.0123	0	0.8623	0.09	0.09	2093.03	28	9.6845					1	1	1	0	1	0	0	0	0	0
0.105	0.192	0.403	0.3	0	0.0267	0.0093	0.0894	0	0.0123	0	0.8623	0.09	0.09	2069.47	28	9.81562					1	1	1	0	1	0	0	0	0	0
0.105	0.192	0.403	0.3	0	0.0267	0.0093	0.0894	0	0.0123	0	0.8623	0.09	0.09	2069.47	28	9.81562					1	1	1	0	1	0	0	0	0	0
0.105	0.201	0.494	0.2	0	0.0267	0.0093	0.0894	0	0.0123	0	0.8623	0.09	0.08	2067.99	28	9.82939					1	1	1	1	1	1	1	0	0	0
0.105	0.21	0.585	0.1	0	0.0267	0.0093	0.0894	0	0.0123	0	0.8623	0.09	0.08	2072.5	28	9.90046					1	1	0	1	1	0	0	0	0	0
0.105	0.192	0.403	0.3	0	0.0267	0.0093	0.0894	0	0.0123	0	0.8623	0.09	0.09	2069.47	28	9.91377					1	1	1	0	1	0	0	0	0	0
0.105	0.192	0.403	0.3	0	0.0267	0.0093	0.0894	0	0.0123	0	0.8623	0.09	0.09	2150.34	28	10.0381					1	1	1	0	1	0	0	0	0	0
0.105	0.192	0.403	0.3	0	0.0267	0.0093	0.0894	0	0.0123	0	0.8623	0.09	0.09	2150.34	28	10.0381					1	1	1	0	1	0	0	0	0	0
0.105	0.201	0.494	0.2	0	0.0267	0.0093	0.0894	0	0.0123	0	0.8623	0.09	0.08	2033.11	28	10.0693					1	1	1	1	1	1	1	0	0	0
0.105	0.192	0.403	0.3	0	0.0267	0.0093	0.0894	0	0.0123	0	0.8623	0.09	0.08	2110.76	28	10.0958					1	1	1	0	1	0	0	0	0	0
0.105	0.192	0.403	0.3	0	0.0267	0.0093	0.0894	0	0.0123	0	0.8623	0.09	0.08	2120.48	28	10.8647					1	1	1	0	1	0	0	0	0	0
0.105	0.192	0.403	0.3	0	0.0267	0.0093	0.0894	0	0.0123	0	0.8623	0.09	0.08	2122.46	28	10.9991					1	1	1	0	1	0	0	0	0	0
0.105	0.192	0.403	0.3	0	0.0267	0.0093	0.0894	0	0.0123	0	0.8623	0.09	0.08	2150.86	28	11.6269					1	1	1	0	1	0	0	0	0	0
0.105	0.192	0.403	0.3	0	0.0267	0.0093	0.0894	0	0.0123	0	0.8623	0.09	0.08	2116.16	28	11.93					1	1	1	0	1	0	0	0	0	0
0.159	0.1488	0.3101	0.3821	0.0252381	0.0456809	0.0686476	0.028519	0	0.0108524	0	0.82081	0.06	0.08	1946.3	28	2.87					1	0	1	0	0	0	0	1	0	0
0.159	0.1488	0.3101	0.3821	0.0252381	0.0456809	0.0686476	0.028519	0	0.0108524	0	0.82081	0.06	0.08	1959.26	28	3.24					1	0	1	0	0	0	0	1	0	0
0.159	0.1488	0.3101	0.3821	0.0252381	0.0456809	0.0686476	0.028519	0	0.0108524	0	0.82081	0.06	0.08	1954.63	28	3.29					1	0	1	0	0	0	0	1	0	0
0.159	0.1488	0.3101	0.3821	0.0252381	0.0456809	0.0686476	0.028519	0	0.0108524	0	0.82081	0.06	0.08	1968.52	28	3.58					1	0	1	0	1	0	0	1	0	0
0.159	0.1488	0.3101	0.3821	0.0252381	0.0456809	0.0686476	0.028519	0	0.0108524	0	0.82081	0.06	0.08	1972.22	28	3.61					1	0	1	0	1	0	0	1	0	0
0.159	0.1488	0.3101	0.3821	0.0252381	0.0456809	0.0686476	0.028519	0	0.0108524	0	0.82081	0.06	0.08	1965.74	28	3.645					1	0	1	0	1	0	0	1	0	0
0.159	0.1488	0.3101	0.3821	0.0252381	0.0456809	0.0686476	0.028519	0	0.0108524	0	0.82081	0.06	0.08	1962.96	28	3.71					1	0	1	0	1	0	0	1	0	0
0.159	0.1488	0.3101	0.3821	0.0252381	0.0456809	0.0686476	0.028519	0	0.0108524	0	0.82081	0.09	0.08	1990.74	28	4.01					1	0	1	0	1	0	0	0	0	0
0.159	0.1488	0.3101	0.3821	0.0252381	0.0456809	0.0686476	0.028519	0	0.0108524	0	0.82081	0.09	0.08	2000.93	28	4.155					1	0	1	0	1	0	0	0	0	0
0.159	0.1488	0.3101	0.3821	0.0252381	0.0456809	0.0686476	0.028519	0	0.0108524	0	0.82081	0.09	0.08	2001.85	28	4.24					1	0	1	0	1	0	0	0	0	0
0.159	0.1488	0.3101	0.3821	0.0252381	0.0456809	0.0686476	0.028519	0	0.0108524	0	0.82081	0.09	0.08	2011.11	28	4.3					1	0	1	0	1	0	0	0	0	0
0.159	0.1488	0.3101	0.3821	0.0252381	0.0456809	0.0686476	0.028519	0	0.0108524	0	0.82081	0.09	0.08	2000	28	4.445					1	0	1	0	1	0	0	0	0	0
0.159	0.1488	0.3101	0.3821	0.0252381	0.0456809	0.0686476	0.028519	0	0.0108524	0	0.82081	0.09	0.08	2005.56	28	4.56					1	0	1	0	1	0	0	0	0	0
0.159	0.1488	0.3101	0.3821	0.0252381	0.0456809	0.0686476	0.028519	0	0.0108524	0	0.82081	0.09	0.08	2009.26	28	4.88					1	0	1	0	1	0	0	0	0	0
0.07	0.149	0.481	0.3	0	0.0178	0.0062	0.0596	0	0.0082	0	0.9082	0.09	0.06	2045.74	28	1.51515					0	0	1	0	0	0	0	0	0	0
0.07	0.149	0.481	0.3	0	0.0178	0.0062	0.0596	0	0.0082	0	0.9082	0.09	0.06	2045.74	28	1.58416					0	0	1	0	0	0	0	0	0	0
0.07	0.176	0.754	0	0	0.0178	0.0062	0.0596	0	0.0082	0	0.9082	0.09	0.06	2045.74	28	4.5					0	1	0	0	1	0	0	0	0	0
0.07	0.176	0.754	0	0	0.0178	0.0062	0.0596	0	0.0082	0	0.9082	0.09	0.06	2045.74	28	5.39604					0	1	0	0	1	0	0	0	0	0
0.07	0.149	0.481	0.3	0	0.0178	0.0062	0.0596	0	0.0082	0	0.9082	0.06	0.08	2152.32	28	5.96059					0	0	1	0	1	0	0	1	0	0
0.07	0.149	0.481	0.3	0	0.0178	0.0062	0.0596	0	0.0082	0	0.9082	0.06	0.08	2154.38	28	6.05					0	0	1	0	1	0	0	1	0	0
0.07	0.149	0.481	0.3	0	0.0178	0.0062	0.0596	0	0.0082	0	0.9082	0.06	0.08	2146.3	28	6.05					0	0	1	0	1	0	0	1	0	0
0.07	0.149	0.481	0.3	0	0.0178	0.0062	0.0596	0	0.0082	0	0.9082	0.06	0.08	2140.22	28	6.2					0	0	1	0	1	0	0	1	0	0
0.07	0.149	0.481	0.3	0	0.0178	0.0062	0.0596	0	0.0082	0	0.9082	0.06	0.08	2157.73	28	6.21891					0	0	1	0	1	0	0	1	0	0
0.07	0.176	0.754	0	0	0.0178	0.0062	0.0596	0	0.0082	0	0.9082	0.09	0.1	2046.07	28	6.43564					0	1	0	0	1	0	0	0	0	0
0.07	0.176	0.754	0	0	0.0178	0.0062	0.0596	0	0.0082	0	0.9082	0.09	0.1	2067.48	28	7.92079					0	1	0	0	1	0	0	0	0	0
0.07	0.176	0.754	0	0	0.0178	0.0062	0.0596	0	0.0082	0	0.9082	0.09	0.08	2076.41	28	8.31683					0	1	0	0	1	0	0	0	0	0
0.07	0.176	0.754	0	0	0.0178	0.0062	0.0596	0	0.0082	0	0.9082	0.09	0.08	2076.41	28	8.41584					0	1	0	0	1	0	0	0	0	0
0.07	0.158	0.572	0.2	0	0.0178	0.0062	0.0596	0	0.0082	0	0.9082	0.09	0.08	2112.84	28	8.98109					0	1	0	1	1	0	0	0	0	0
0.07	0.158	0.572	0.2	0	0.0178	0.0062	0.0596	0	0.0082	0	0.9082	0.09	0.08	2112.84	28	8.98109					0	1	0	1	1	0	0	0	0	0
0.07	0.158	0.572	0.2	0	0.0178	0.0062	0.0596	0	0.0082	0	0.9082	0.09	0.08	2187.93	28	9.0099					0	1	0	1	1	0	0	0	0	0
0.07	0.158	0.572	0.2	0	0.0178	0.0062	0.0596	0	0.0082	0	0.9082	0.09	0.08	2162.7	28	9.2					0	1	0	1	1	0	0	0	0	0
0.07	0.176	0.754	0	0	0.0178	0.0062	0.0596	0	0.0082	0	0.9082	0.09	0.08	2056.71	28	9.2					0	1	0	0	1	0	0	0	0	0
0.07	0.158	0.572	0.2	0	0.0178	0.0062	0.0596	0	0.0082	0	0.9082	0.09	0.08	2156.7	28	9.25743					0	1	0	1	1	0	0	0	0	0
0.07	0.158	0.572	0.2	0	0.0178	0.0062	0.0596	0	0.0082	0	0.9082	0.09	0.08	2161.42	28	9.3					0	1	0	1	1	0	0	0	0	0
0.07	0.158	0.572	0.2	0	0.0178	0.0062	0.0596	0	0.0082	0	0.9082	0.09	0.08	2169.63	28	9.50024					0	1	0	1	1	0	0	0	0	0
0.07	0.176	0.754	0	0	0.0178	0.0062	0.0596	0	0.0082	0	0.9082	0.09	0.08	2056.71	28	9.56125					0	1	0	0	1	0	0	0	0	0
0.07	0.176	0.754	0	0	0.0178	0.0062	0.0596	0	0.0082	0	0.9082	0.09	0.08	2075.25	28	9.65347					0	1	0	0	1	0	0	0	0	0
0.07	0.176	0.754	0	0	0.0178	0.0062	0.0596	0	0.0082	0	0.9082	0.09	0.08	2089.55	28	9.75					0	1	0	0	1	0	0	0	0	0
0.07	0.158	0.572	0.2	0	0.0178	0.0062	0.0596	0	0.0082	0	0.9082	0.09	0.08	2005.64	28	10.3287					0	1	0	1	1	0	0	0	0	0
0.07	0.158	0.572	0.2	0	0.0178	0.0062	0.0596	0	0.0082	0	0.9082	0.09	0.08	2005.64	28	10.3287					0	1	0	1	1	0	0	0	0	0
0.07	0.158	0.572	0.2	0	0.0178	0.0062	0.0596	0	0.0082	0	0.9082	0.09	0.08	2063.93	28	10.4647					0	1	0	1	1	0	0	0	0	0
0.07	0.158	0.572	0.2	0	0.0178	0.0062	0.0596	0	0.0082	0	0.9082	0.09	0.08	2063.93	28	10.4647					0	1	0	1	1	0	0	0	0	0
0.07	0.158	0.572	0.2	0	0.0178	0.0062	0.0596	0	0.0082	0	0.9082	0.09	0.08	2084.95	28	10.5418					0	1	0	1	1	0	0	0	0	0
0.07	0.158	0.572	0.2	0	0.0178	0.0062	0.0596	0	0.0082	0	0.9082	0.09	0.08	2084.95	28	10.5418					0	1	0	1	1	0	0	0	0	0
0.07	0.158	0.572	0.2	0	0.0178	0.0062	0.0596	0	0.0082	0	0.9082	0.09	0.08	2096.06	28	10.8609					0	1	0	1	1	0	0	0	0	0
0.07	0.158	0.572	0.2	0	0.0178	0.0062	0.0596	0	0.0082	0	0.9082	0.09	0.08	2096.06	28	10.8609					0	1	0	1	1	0	0	0	0	0
0.07	0.158	0.572	0.2	0	0.0178	0.0062	0.0596	0	0.0082	0	0.9082	0.09	0.08	2045.74	28	11.047					0	1	0	1	1	0	0	0	0	0
0.07	0.158	0.572	0.2	0	0.0178	0.0062	0.0596	0	0.0082	0	0.9082	0.09	0.08	2045.74	28	11.047					0	1	0	1	1	0	0	0	0	0
0.07	0.149	0.481	0.3	0	0.0178	0.0062	0.0596	0	0.0082	0	0.9082	0.09	0.08	2061.13	28	11.6468					0	0	1	0	1	0	0	0	0	0
0.07	0.149	0.481	0.3	0	0.0178	0.0062	0.0596	0	0.0082	0	0.9082	0.09	0.08	2056.54	28	12.3858					0	0	1	0	1	0	0	0	0	0
0.07	0.149	0.481	0.3	0	0.0178	0.0062	0.0596	0	0.0082	0	0.9082	0.09	0.08	2051.97	28	12.6901					0	0	1	0	1	0	0	0	0	0
0.07	0.149	0.481	0.3	0	0.0178	0.0062	0.0596	0	0.0082	0	0.9082	0.09	0.08	2026.96	28	13.0106					0	0	1	0	1	0	0	0	0	0
0.042	0.1846	0.4734	0.3	0	0.0179351	0.00397297	0.0266757	0	0.00499459	0	0.946422	0.06	0.07	2116.82	28	7.44					0	1	1	0	1	0	0	1	0	0
0.042	0.1846	0.4734	0.3	0	0.0179351	0.00397297	0.0266757	0	0.00499459	0	0.946422	0.06	0.07	2107.48	28	7.74					0	1	1	0	1	0	0	1	0	0
0.042	0.1846	0.4734	0.3	0	0.0179351	0.00397297	0.0266757	0	0.00499459	0	0.946422	0.06	0.07	2133.64	28	7.855					0	1	1	0	1	0	0	1	0	0
0.042	0.1846	0.4734	0.3	0	0.0179351	0.00397297	0.0266757	0	0.00499459	0	0.946422	0.06	0.07	2111.68	28	8.065					0	1	1	0	1	0	0	1	0	0
0.042	0.1846	0.4734	0.3	0	0.0179351	0.00397297	0.0266757	0	0.00499459	0	0.946422	0.06	0.07	2150.47	28	8.27					0	1	1	0	1	0	0	1	0	0
0.042	0.1846	0.4734	0.3	0	0.0179351	0.00397297	0.0266757	0	0.00499459	0	0.946422	0.06	0.07	2133.18	28	8.33					0	1	1	0	1	0	0	1	0	0
0.042	0.1846	0.4734	0.3	0	0.0179351	0.00397297	0.0266757	0	0.00499459	0	0.946422	0.06	0.07	2115.89	28	8.39					0	1	1	0	1	0	0	1	0	0
0.042	0.1846	0.4734	0.3	0	0.0179351	0.00397297	0.0266757	0	0.00499459	0	0.946422	0.09	0.07	2128.04	28	10.92					0	1	1	0	1	0	0	0	0	0
0.042	0.1846	0.4734	0.3	0	0.0179351	0.00397297	0.0266757	0	0.00499459	0	0.946422	0.09	0.07	2155.14	28	12.07					0	1	1	0	1	0	0	0	0	0
0.042	0.1846	0.4734	0.3	0	0.0179351	0.00397297	0.0266757	0	0.00499459	0	0.946422	0.09	0.07	2139.25	28	12.685					0	1	1	0	1	0	0	0	0	0
0.042	0.1846	0.4734	0.3	0	0.0179351	0.00397297	0.0266757	0	0.00499459	0	0.946422	0.09	0.07	2162.15	28	13.29					0	1	1	0	1	0	0	0	0	0
0.042	0.1846	0.4734	0.3	0	0.0179351	0.00397297	0.0266757	0	0.00499459	0	0.946422	0.09	0.07	2150.47	28	14.45					0	1	1	0	1	0	0	0	0	0
0.042	0.1846	0.4734	0.3	0	0.0179351	0.00397297	0.0266757	0	0.00499459	0	0.946422	0.09	0.07	2159.81	28	14.48					0	1	1	0	1	0	0	0	0	0
0.042	0.1846	0.4734	0.3	0	0.0179351	0.00397297	0.0266757	0	0.00499459	0	0.946422	0.09	0.07	2169.16	28	14.51					0	1	1	0	1	0	0	0	0	0
0.159	0.1488	0.3101	0.3821	0	0	0.21147	0	0	0	0	0.78853	0.06	0.08	1993.52	28	3.29					1	0	1	0	0	0	0	1	0	0
0.159	0.1488	0.3101	0.3821	0	0	0.21147	0	0	0	0	0.78853	0.06	0.08	2004.17	28	3.375					1	0	1	0	0	0	0	1	0	0
0.159	0.1488	0.3101	0.3821	0	0	0.21147	0	0	0	0	0.78853	0.06	0.08	1986.11	28	3.38					1	0	1	0	0	0	0	1	0	0
0.159	0.1488	0.3101	0.3821	0	0	0.21147	0	0	0	0	0.78853	0.06	0.08	2000.46	28	3.42					1	0	1	0	0	0	0	1	0	0
0.159	0.1488	0.3101	0.3821	0	0	0.21147	0	0	0	0	0.78853	0.06	0.08	1991.67	28	3.45					1	0	1	0	0	0	0	1	0	0
0.159	0.1488	0.3101	0.3821	0	0	0.21147	0	0	0	0	0.78853	0.06	0.08	2014.81	28	3.46					1	0	1	0	0	0	0	1	0	0
0.159	0.1488	0.3101	0.3821	0	0	0.21147	0	0	0	0	0.78853	0.06	0.08	1997.22	28	3.52					1	0	1	0	1	0	0	1	0	0
0.159	0.1488	0.3101	0.3821	0	0	0.21147	0	0	0	0	0.78853	0.09	0.08	2024.07	28	4.8					1	0	1	0	1	0	0	0	0	0
0.159	0.1488	0.3101	0.3821	0	0	0.21147	0	0	0	0	0.78853	0.09	0.08	2024.07	28	4.81					1	0	1	0	1	0	0	0	0	0
0.159	0.1488	0.3101	0.3821	0	0	0.21147	0	0	0	0	0.78853	0.09	0.08	2027.43	28	5					1	0	1	0	1	0	0	0	0	0
0.159	0.1488	0.3101	0.3821	0	0	0.21147	0	0	0	0	0.78853	0.09	0.08	2028.24	28	5.03					1	0	1	0	1	0	0	0	0	0
0.159	0.1488	0.3101	0.3821	0	0	0.21147	0	0	0	0	0.78853	0.09	0.08	2028.27	28	5.05					1	0	1	0	1	0	0	0	0	0
0.159	0.1488	0.3101	0.3821	0	0	0.21147	0	0	0	0	0.78853	0.09	0.08	2031.48	28	5.15					1	0	1	0	1	0	0	0	0	0
0.159	0.1488	0.3101	0.3821	0	0	0.21147	0	0	0	0	0.78853	0.09	0.08	2033.33	28	5.36					1	0	1	0	1	0	0	0	0	0
																					0	0	0	0	0	0	0	0	0	0
																					0	0	0	0	0	0	0	0	0	0
																					0	0	0	0	0	0	0	0	0	0
																					0	0	0	0	0	0	0	0	0	0
																					0	0	0	0	0	0	0	0	0	0
																					0	0	0	0	0	0	0	0	0	0
																					0	0	0	0	0	0	0	0	0	0
																					0	0	0	0	0	0	0	0	0	0
																					0	0	0	0	0	0	0	0	0	0
																					0	0	0	0	0	0	0	0	0	0
																					0	0	0	0	0	0	0	0	0	0
																					0	0	0	0	0	0	0	0	0	0
																					0	0	0	0	0	0	0	0	0	0
																					0	0	0	0	0	0	0	0	0	0
																					0	0	0	0	0	0	0	0	0	0
																					0	0	0	0	0	0	0	0	0	0
																					0	0	0	0	0	0	0	0	0	0
																					0	0	0	0	0	0	0	0	0	0
																					0	0	0	0	0	0	0	0	0	0
																					0	0	0	0	0	0	0	0	0	0
																					0	0	0	0	0	0	0	0	0	0
																					0	0	0	0	0	0	0	0	0	0
																					0	0	0	0	0	0	0	0	0	0
																					0	0	0	0	0	0	0	0	0	0
																					0	0	0	0	0	0	0	0	0	0
																					0	0	0	0	0	0	0	0	0	0
																					0	0	0	0	0	0	0	0	0	0
																					0	0	0	0	0	0	0	0	0	0
																					0	0	0	0	0	0	0	0	0	0
																					0	0	0	0	0	0	0	0	0	0
																					0	0	0	0	0	0	0	0	0	0
																					0	0	0	0	0	0	0	0	0	0
																					0	0	0	0	0	0	0	0	0	0
																					0	0	0	0	0	0	0	0	0	0
																					0	0	0	0	0	0	0	0	0	0
																					0	0	0	0	0	0	0	0	0	0
																					0	0	0	0	0	0	0	0	0	0
																					0	0	0	0	0	0	0	0	0	0
																					0	0	0	0	0	0	0	0	0	0
																					0	0	0	0	0	0	0	0	0	0
																					0	0	0	0	0	0	0	0	0	0
																					0	0	0	0	0	0	0	0	0	0
																					0	0	0	0	0	0	0	0	0	0
																					0	0	0	0	0	0	0	0	0	0
																					0	0	0	0	0	0	0	0	0	0
																					0	0	0	0	0	0	0	0	0	0
																					0	0	0	0	0	0	0	0	0	0
																					0	0	0	0	0	0	0	0	0	0
																					0	0	0	0	0	0	0	0	0	0
																					0	0	0	0	0	0	0	0	0	0
																					0	0	0	0	0	0	0	0	0	0
																					0	0	0	0	0	0	0	0	0	0
																					0	0	0	0	0	0	0	0	0	0
																					0	0	0	0	0	0	0	0	0	0
																					0	0	0	0	0	0	0	0	0	0
																					0	0	0	0	0	0	0	0	0	0
																					0	0	0	0	0	0	0	0	0	0
																					0	0	0	0	0	0	0	0	0	0
																					0	0	0	0	0	0	0	0	0	0
																					0	0	0	0	0	0	0	0	0	0
																					0	0	0	0	0	0	0	0	0	0
																					0	0	0	0	0	0	0	0	0	0
																					0	0	0	0	0	0	0	0	0	0
																					0	0	0	0	0	0	0	0	0	0
																					0	0	0	0	0	0	0	0	0	0
																					0	0	0	0	0	0	0	0	0	0
																					0	0	0	0	0	0	0	0	0	0
																					0	0	0	0	0	0	0	0	0	0
																					0	0	0	0	0	0	0	0	0	0
																					0	0	0	0	0	0	0	0	0	0
																					0	0	0	0	0	0	0	0	0	0
																					0	0	0	0	0	0	0	0	0	0
																					0	0	0	0	0	0	0	0	0	0
																					0	0	0	0	0	0	0	0	0	0
																					0	0	0	0	0	0	0	0	0	0
																					0	0	0	0	0	0	0	0	0	0
																					0	0	0	0	0	0	0	0	0	0
																					0	0	0	0	0	0	0	0	0	0
																					0	0	0	0	0	0	0	0	0	0
																					0	0	0	0	0	0	0	0	0	0
																					0	0	0	0	0	0	0	0	0	0
																					0	0	0	0	0	0	0	0	0	0
																					0	0	0	0	0	0	0	0	0	0
																					0	0	0	0	0	0	0	0	0	0
																					0	0	0	0	0	0	0	0	0	0
																					0	0	0	0	0	0	0	0	0	0
																					0	0	0	0	0	0	0	0	0	0
																					0	0	0	0	0	0	0	0	0	0
																					0	0	0	0	0	0	0	0	0	0
																					0	0	0	0	0	0	0	0	0	0
																					0	0	0	0	0	0	0	0	0	0
																					0	0	0	0	0	0	0	0	0	0
																					0	0	0	0	0	0	0	0	0	0
																					0	0	0	0	0	0	0	0	0	0
																					0	0	0	0	0	0	0	0	0	0
																					0	0	0	0	0	0	0	0	0	0
																					0	0	0	0	0	0	0	0	0	0
																					0	0	0	0	0	0	0	0	0	0
																					0	0	0	0	0	0	0	0	0	0
																					0	0	0	0	0	0	0	0	0	0
																					0	0	0	0	0	0	0	0	0	0
																					0	0	0	0	0	0	0	0	0	0
																					0	0	0	0	0	0	0	0	0	0
																					0	0	0	0	0	0	0	0	0	0
																					0	0	0	0	0	0	0	0	0	0
																					0	0	0	0	0	0	0	0	0	0
																					0	0	0	0	0	0	0	0	0	0
																					0	0	0	0	0	0	0	0	0	0
																					0	0	0	0	0	0	0	0	0	0
																					0	0	0	0	0	0	0	0	0	0
																					0	0	0	0	0	0	0	0	0	0
																					0	0	0	0	0	0	0	0	0	0
																					0	0	0	0	0	0	0	0	0	0
																					0	0	0	0	0	0	0	0	0	0
																					0	0	0	0	0	0	0	0	0	0
																					0	0	0	0	0	0	0	0	0	0
																					0	0	0	0	0	0	0	0	0	0
																					0	0	0	0	0	0	0	0	0	0
																					0	0	0	0	0	0	0	0	0	0
																					0	0	0	0	0	0	0	0	0	0
																					0	0	0	0	0	0	0	0	0	0
																					0	0	0	0	0	0	0	0	0	0
																					0	0	0	0	0	0	0	0	0	0
																					0	0	0	0	0	0	0	0	0	0
																					0	0	0	0	0	0	0	0	0	0
												0.1
